# Supplementary material for: Prevalence and pre-disposing factors of Helicobacter pylori among patients with gastro-intestinal symptoms attending Mulago Hospital, Kampala, Uganda
Source: PLoS One. 2026 Jul 15;21(7):e0342871. doi: 10.1371/journal.pone.0342871 (PMC13372166; doi:10.1371/journal.pone.0342871)
Supplement: S2 File — (XLSX) [file pone.0342871.s002.xlsx]

## Sheet: PREVALENCE AND PRE-DISPOSIN 
#	Categorised Age	4. Address	5. Were you Referred?	Gender	2. Marital Status	3. Educational Level	4. Employment status	5. What is your 3 household income after taxes	6. How many people are financially dependent on this income	1. Do you smoke tobacco products?	If 1, indicate average number per day and duration	2. Do you consume alcohol?	If 1, indicate frequency and average amount per week:	3. How 2 do you consume spicy or acidic foods?	4. Do you wash your hands before eating food or fruits?	5. Where do you often eat from? (select all that apply)	5. Where do you often eat from? (select all that apply)/Home	5. Where do you often eat from? (select all that apply)/Restaurant	5. Where do you often eat from? (select all that apply)/Road-side	Categorised Qn 5	6. Where do you collect your water from?	6. Where do you collect your water from?/Tap	6. Where do you collect your water from?/Tank (rain water)	6. Where do you collect your water from?/Stream	6. Where do you collect your water from?/Borehole	Categorised Qn 6	If other, please specify	1. Ever diag2sed with a gastrointestinal ulcer?	If yes, provide details:	2. Ever tested for H. pylori infection?	If Yes, provide details:	3. Ever received treatment for H. pylori infection?	If yes, provide details:	1. Are you currently taking any medications?	If yes, list medications and dosage:	2. Have you used NSAIDs (e.g., aspirin, ibuprofen) in past year?	3. which of the following symptoms did you have?	3. which of the following symptoms did you have?/Abdominal Pain	3. which of the following symptoms did you have?/Bloating and Fullness	3. which of the following symptoms did you have?/Nausea and Vomiting	3. which of the following symptoms did you have?/Heartburn and Acid Reflux	3. which of the following symptoms did you have?/Fatigue	3. which of the following symptoms did you have?/Others	1. Do you have an immediate family members diag2sed with H. pylori or gastrointestinal ulcers?	If yes, specify relationship and condition:	Stool Results	Additional comments or information:	_Notes
001	Youth	3	1	1	1	2	1	2	1	2		1	7	5	1	Home Road-side	1	0	1	2	Tap Borehole	1	0	0	1	2		2		2		2		2		2	Abdominal Pain Bloating and Fullness	1	1	0	0	0	0	2		1	Diarrhea as a symptom
002	Adult	3	2	2	2	2	1	1	1	2		2		1	1	Home	1	0	0	1	Tap	1	0	0	0	1		2		2		2		2		1	Abdominal Pain Bloating and Fullness Fatigue	1	1	0	0	1	0	1	Mother	1	0
003	Youth	1	1	2	3	3	1	2	1	2		2		2	2	Restaurant Home	1	1	0	2	Tap	1	0	0	0	1		2		1	2 years ago	1	Pylori kit	2		1	Abdominal Pain Bloating and Fullness	1	1	0	0	0	0	2		1	0
004	Youth	2	2	2	1	2	3	1	1	2		2		1	1	Restaurant Road-side	0	1	1	2	Tank (rain water)	0	1	0	0	1		2		2		2		2		1	Abdominal Pain Heartburn and Acid Reflux Bloating and Fullness	1	1	0	1	0	0	2		1	0
005	Adult	1	2	2	3	2	3	1	1	2		2		3	1	Home Restaurant	1	1	0	2	Tap	1	0	0	0	1		2		2		2		2		1	Abdominal Pain Fatigue	1	0	0	0	1	0	1	Daughter	1	Diarrhea
006	Youth	2	2	1	1	2	3	1	2	2		2		5	2	Home Road-side	1	0	1	2	Tap	1	0	0	0	1		2		2		2		2		2	Abdominal Pain Nausea and Vomiting	1	0	1	0	0	0	1	Mother	1	0
007	Youth	1	1	2	2	3	1	2	1	2		2		2	1	Home	1	0	0	1	Tap	1	0	0	0	1		1	Tested 2 months ago	1	Tested,treated and still persistent	1	Relcer	1	Relcer	1	Abdominal Pain Bloating and Fullness Heartburn and Acid Reflux	1	1	0	1	0	0	2		1	Medication only reduces the pain
008	Youth	2	2	2	1	2	3	1	2	2		2		4	2	Home	1	0	0	1	Stream	0	0	1	0	1		2		2		2		2		1	Abdominal Pain Nausea and Vomiting	1	0	1	0	0	0	1	Mother	1	0
009	Youth	2	1	2	1	2	2	1	2	2		2		4	1	Road-side	0	0	1	1	Tap Tank (rain water)	1	1	0	0	2		2		2		2		2		1	Abdominal Pain Nausea and Vomiting	1	0	1	0	0	0	2		1	0
010	Youth	2	2	2	2	3	2	1	1	2		2		4	2	Home Road-side	1	0	1	2	Borehole Stream	0	0	1	1	2		1	1 year ago	2		2		1	Pain killers	1	Abdominal Pain	1	0	0	0	0	0	1	Mother	1	May 2t wash fruits
011	Youth	2	2	2	2	3	1	2	1	2		2		4	1	Home Restaurant	1	1	0	2	Tap	1	0	0	0	1		2		1	From Doctors clinic mulago	1	A lost of drugs 8 don't remember	2		1	Abdominal Pain Bloating and Fullness Nausea and Vomiting	1	1	1	0	0	0	2		2
012	Youth	1	2	1	1	3	1	2	1	2		2		2	1	Home Restaurant Road-side	1	1	1	2	Tap Tank (rain water) Stream Borehole	1	1	1	1	2		2		1	Got treatment and recovered	1	Was given some drugs	1	Suffering from typhoid and 1ria	1	Abdominal Pain Bloating and Fullness Nausea and Vomiting Heartburn and Acid Reflux	1	1	1	1	0	0	2		2
013	Adult	2	2	2	2	2	3	1	1	2		2		3	1	Home Restaurant	1	1	0	2	Tap Tank (rain water)	1	1	0	0	2		1	It was positive	1	Test results were positive	1	Was given treatment	2		1	Abdominal Pain Bloating and Fullness Nausea and Vomiting Heartburn and Acid Reflux Fatigue	1	1	1	1	1	0	1	Children and they are also still sick	1
014	Youth	2	2	2	1	2	3	1	1	2		2		2	1	Home Restaurant Road-side	1	1	1	2	Tap Tank (rain water)	1	1	0	0	2		1	Results were positive and I was given treatment	1	I got treatment 2w am fair	1	I don't remember the name of the	2		1	Bloating and Fullness Heartburn and Acid Reflux	0	1	0	1	0	0	2		2
015	Adult	2	2	1	2	2	1	2	3	2		2		3	1	Home	1	0	0	1	Tap Tank (rain water)	1	1	0	0	2		1	Positive	1	Tests were positive	1	Was given drugs	2		1	Nausea and Vomiting Heartburn and Acid Reflux	0	0	1	1	0	0	2		1
016	Adult	2	2	2	3	1	2	2	1	2		2		4	1	Home	1	0	0	1	Tap Borehole	1	0	0	1	2		1	Tested positive	1	Tested positive	1	I don't get the name	2		1	Bloating and Fullness Nausea and Vomiting Fatigue	0	1	1	0	1	0	2		1
017	Youth	2	2	1	1	3	1	2	1	2		2		2	1	Home Restaurant	1	1	0	2	Tap Tank (rain water) Stream	1	1	1	0	2		2		1	Results were positive and I was given drugs	1	Don't remember prescriptions	2		1	Abdominal Pain Bloating and Fullness Nausea and Vomiting Fatigue	1	1	1	0	1	0	2		2
018	Youth	2	2	2	2	1	2	2	1	2		1	Twice a week 2 bottles	3	1	Home Road-side	1	0	1	2	Tap Stream Borehole	1	0	1	1	2		2		1	Was given treatment after the tests were positive	1	Don't remember the prescriptions	2		1	Abdominal Pain Bloating and Fullness Nausea and Vomiting Heartburn and Acid Reflux	1	1	1	1	0	0	2		2
019	Youth	2	2	1	1	1	2	1	1	2		2		2	2	Home Restaurant	1	1	0	2	Tap Tank (rain water)	1	1	0	0	2		1	Positive	1	Positive results	1	Doctor prescribed	1	2t sure but there is amoxicillin	1	Abdominal Pain Bloating and Fullness Nausea and Vomiting Heartburn and Acid Reflux	1	1	1	1	0	0	1	Mother is also sick	1
020	Adult	2	2	2	2	1	3	1	1	2		2		4	1	Home	1	0	0	1	Tap Tank (rain water)	1	1	0	0	2		2		1	Results were positive	1	Amoxicillin and capsules	2		1	Abdominal Pain Bloating and Fullness Nausea and Vomiting Heartburn and Acid Reflux	1	1	1	1	0	0	2		2
021	Adult	2	2	1	1	3	1	2	1	2		2		2	1	Home Restaurant Road-side	1	1	1	2	Tap Tank (rain water) Borehole	1	1	0	1	2		1	Positive	1	Results were positive	1	Doctor prescription amoxicillin, and capsules	2		1	Abdominal Pain Bloating and Fullness Nausea and Vomiting Heartburn and Acid Reflux Fatigue	1	1	1	1	1	0	2		2
022	Youth	2	1	2	1	3	3	1	1	2		2		1	1	Home Restaurant	1	1	0	2	Tap Tank (rain water) Stream	1	1	1	0	2		1	Was positive	1	Was positive	1	Capsules	2		1	Abdominal Pain Bloating and Fullness Nausea and Vomiting Heartburn and Acid Reflux Fatigue	1	1	1	1	1	0	2		1
023	Youth	2	2	2	1	3	1	2	1	2		2		2	1	Home Restaurant Road-side	1	1	1	2	Tap Tank (rain water)	1	1	0	0	2		1	Positive results	1	Results were positive	1	Capsules	2		1	Bloating and Fullness Nausea and Vomiting Heartburn and Acid Reflux Fatigue	0	1	1	1	1	0	2		1
024	Adult	2	2	1	2	3	3	3	3	2		1	Thrice a week 4 bottles of beer	4	2	Home	1	0	0	1	Tap	1	0	0	0	1		2		1	Results were positive	1	Doctor prescribed amoxicillin and other capsules	2		1	Abdominal Pain Bloating and Fullness Heartburn and Acid Reflux Fatigue	1	1	0	1	1	0	2		1
025	Youth	2	2	2	2	3	1	4	1	2		2		3	1	Home Restaurant	1	1	0	2	Tap Tank (rain water)	1	1	0	0	2		1	Positive	1	1 positive results	1	Doctor prescribed medication	1	Amoxicillin and others	1	Bloating and Fullness Nausea and Vomiting Heartburn and Acid Reflux	0	1	1	1	0	0	1	Brother, is fair	1
026	Youth	2	2	2	1	2	2	2	1	2		2		2	2	Home Restaurant Road-side	1	1	1	2	Tap Tank (rain water) Stream	1	1	1	0	2		1	Positive results	1	Results came back positive	2		1	2t sure	1	Abdominal Pain Bloating and Fullness	1	1	0	0	0	0	2		1
027	Youth	2	2	2	1	1	2	1	1	2		2		1	2	Home Restaurant Road-side	1	1	1	2	Tap Tank (rain water) Stream Borehole	1	1	1	1	2		2		1	Results were positive	1	Am on treatment from the doctor	1	2t sure	2	Bloating and Fullness Nausea and Vomiting Heartburn and Acid Reflux	0	1	1	1	0	0	2		1
028	Adult	3	1	2	2	1	3	1	1	2		2		3	2	Home	1	0	0	1	Stream Borehole	0	0	1	1	2		1	Positive results	1	Positive results	1	Doctor prescribed medication for me	2		1	Bloating and Fullness Nausea and Vomiting Heartburn and Acid Reflux	0	1	1	1	0	0	2		2
029	Adult	3	2	2	2	3	1	4	2	2		2		2	1	Home Restaurant	1	1	0	2	Tap Borehole	1	0	0	1	2		2		1	Were positive	1	Doctor prescribed a full month medication with capsule	2		1	Abdominal Pain Bloating and Fullness Nausea and Vomiting	1	1	1	0	0	0	2		1
030	Adult	2	2	2	3	3	3	2	1	2		2		3	1	Home Restaurant	1	1	0	2	Tap Tank (rain water) Borehole	1	1	0	1	2		2		1	Results came out positive	1	Was given treatment for a full month	2		1	Bloating and Fullness Nausea and Vomiting Heartburn and Acid Reflux	0	1	1	1	0	0	2		1
031	Youth	2	2	2	1	1	2	1	1	2		2		2	1	Home Restaurant Road-side	1	1	1	2	Tap Tank (rain water)	1	1	0	0	2		1	Tested positive	1	Tested positive	1	2t feeling well	1	H. Pylori kit treatment	1	Abdominal Pain Bloating and Fullness Nausea and Vomiting Heartburn and Acid Reflux Fatigue	1	1	1	1	1	0	2		1
032	Youth	2	1	2	1	1	2	2	1	2		2		4	1	Home Restaurant	1	1	0	2	Tap Tank (rain water) Borehole	1	1	0	1	2		1	She was positive	1	Came back positive	1	Getting treatment from ninja referral hospital	1	2t very sure but there is amoxicillin and Omeprazole and v	1	Abdominal Pain Bloating and Fullness Nausea and Vomiting Heartburn and Acid Reflux	1	1	1	1	0	0	2		1
033	Adult	2	2	1	2	2	3	2	2	2		2		2	1	Home Restaurant	1	1	0	2	Tap Tank (rain water) Stream Borehole	1	1	1	1	2		1	Got on treatment after testing positive	1	A stool was taken and a sample of blood and results back positive	1	Was in medication for two months	2		1	Bloating and Fullness	0	1	0	0	0	0	2		1
034	Youth	2	1	1	2	3	1	2	1	2		1	Bottles of beer a week	2	1	Home Restaurant Road-side	1	1	1	2	Tap Tank (rain water)	1	1	0	0	2		1	Negative results	1	Tested positive for H. Pylori	1	Was giz a one money treatment	2		1	Abdominal Pain Bloating and Fullness Nausea and Vomiting Heartburn and Acid Reflux	1	1	1	1	0	0	1	Sister she is well 2w	1
035	Youth	2	2	2	1	3	1	1	1	2		2		2	1	Home Restaurant Road-side	1	1	1	2	Tap Tank (rain water)	1	1	0	0	2		2		1	Tested positive with a doctor	1	After treatment am 2w improving	2		2	Bloating and Fullness Nausea and Vomiting Heartburn and Acid Reflux	0	1	1	1	0	0	2		1
036	Youth	1	1	1	1	3	2	1	1	2		1	A little	2	1	Restaurant	0	1	0	1	Tap	1	0	0	0	1		1	Tested positive	1	Tested positive	1	A stool and blood sample was taken by a doctor and results were positive	2		1	Abdominal Pain Bloating and Fullness Nausea and Vomiting Heartburn and Acid Reflux	1	1	1	1	0	0	2		1
037	Elderly	3	1	2	2	1	2	1	1	2		2		5	1	Home	1	0	0	1	Tap Borehole	1	0	0	1	2		1	Positive results	1	Results were positive	1	Was put on one month treatment	2		1	Bloating and Fullness Heartburn and Acid Reflux	0	1	0	1	0	0	1	My son	1
038	Elderly	2	1	1	2	1	2	1	1	2		1	Few bottles a week	4	1	Home	1	0	0	1	Tap Tank (rain water) Borehole	1	1	0	1	2		2		1	Results positive	1	I took medicine for a week	2		2	Bloating and Fullness Heartburn and Acid Reflux	0	1	0	1	0	0	2		1
039	Elderly	2	1	2	2	1	3	1	1	2		2		4	1	Home	1	0	0	1	Tap Tank (rain water)	1	1	0	0	2		1	Was given treatment after texting positive	1	Results came out positive	1	Waa put on medication	2		1	Abdominal Pain Bloating and Fullness Nausea and Vomiting Heartburn and Acid Reflux	1	1	1	1	0	0	2		1
040	Adult	1	2	2	2	2	1	2	1	2		2		2	1	Home Restaurant Road-side	1	1	1	2	Tap Tank (rain water)	1	1	0	0	2		2		1	Tested negative	1	Was given a one month treatment by the Doctor	2		1	Abdominal Pain Bloating and Fullness Nausea and Vomiting Heartburn and Acid Reflux	1	1	1	1	0	0	2		2
041	Youth	2	1	1	1	1	2	1	1	2		2		3	1	Home Restaurant Road-side	1	1	1	2	Tap	1	0	0	0	1		1	Results were negative , carried out an X-ray and scan	1	Tested negative was given syrup to take	2		1	Chest pain syrups and drugs , did a scan	1	Abdominal Pain Bloating and Fullness Nausea and Vomiting Heartburn and Acid Reflux	1	1	1	1	0	0	2		2
042	Youth	2	2	1	2	2	3	2	1	2		2		3	1	Home Restaurant	1	1	0	2	Tap Tank (rain water)	1	1	0	0	2		1	Results were positive	1	Tested positive and was provided with Medicare for one month. I plan to go back for review	1	Was given capsules, syrups	2		1	Bloating and Fullness Heartburn and Acid Reflux	0	1	0	1	0	0	2		1
043	Elderly	2	2	1	2	1	3	1	2	2		2		4	1	Home	1	0	0	1	Tap Tank (rain water) Borehole	1	1	0	1	2		1	Tested positive	1	Was tested positive and put under treatment for a full month	1	Tested positive and received treatment	2		1	Abdominal Pain Bloating and Fullness Heartburn and Acid Reflux Fatigue	1	1	0	1	1	0	2		1
044	Youth	2	1	2	1	1	2	1	1	2		2		3	1	Home Restaurant	1	1	0	2	Tap Tank (rain water) Borehole	1	1	0	1	2		2		1	2t aure	1	Tablets	2		1	Abdominal Pain Bloating and Fullness	1	1	0	0	0	0	2		1	She is 2w doing better and at school , planning z coming back for a review
045	Youth	2	1	2	1	1	2	1	1	2		2		2	2	Home	1	0	0	1	Tap Stream Borehole	1	0	1	1	2		2		1	Tested positive	1	Was given tablets and vapdo	2		2	Bloating and Fullness Nausea and Vomiting Heartburn and Acid Reflux Fatigue	0	1	1	1	1	0	2		1	She is improving
046	Youth	2	1	2	2	3	1	2	1	2		2		2	1	Home Restaurant Road-side	1	1	1	2	Tap Tank (rain water)	1	1	0	0	2		1	Negative results	1	Tested positive	1	Was given capsules and other drugs metro, amoxicillin anf syrup	2		1	Abdominal Pain Bloating and Fullness Heartburn and Acid Reflux Fatigue	1	1	0	1	1	0	2		1	Am 2t seeing improvement yet
047	Youth	2	2	2	1	1	2	2	1	2		2		1	2	Home Restaurant Road-side	1	1	1	2	Tap Tank (rain water) Stream	1	1	1	0	2		1	Results were positive	1	I tested positive and I was put on medication	1	Capsules and completed the dosage	2		1	Abdominal Pain Bloating and Fullness Nausea and Vomiting Heartburn and Acid Reflux Fatigue	1	1	1	1	1	0	2		1	She is 2t doing all that well but got a little improvement after starting treatment
048	Youth	2	2	2	1	2	1	1	1	2		2		1	2	Home Restaurant Road-side	1	1	1	2	Tap Tank (rain water) Stream	1	1	1	0	2		1	Was tested positive	1	Tested zams I was put on treatment	1	Was given the H. Pyroli kit	2		1	Abdominal Pain Bloating and Fullness	1	1	0	0	0	0	2		1	2w doing better after treatment
049	Youth	2	1	2	1	2	1	1	1	2		2		2	1	Home Restaurant Road-side	1	1	1	2	Tap Tank (rain water)	1	1	0	0	2		1	Tested negative	1	Tested positive	1	I don't remember the mecicine but I was given a one month treatment ut I was	2		1	Abdominal Pain Bloating and Fullness Nausea and Vomiting Heartburn and Acid Reflux Fatigue	1	1	1	1	1	0	1	Brother and he is also on treatment	1
050	Youth	2	1	2	2	3	1	2	1	2		2		2	1	Home	1	0	0	1	Tap	1	0	0	0	1		1	Tested positive	1	Tested positive	1	Was given treatment for one month	2		1	Abdominal Pain Bloating and Fullness Fatigue	1	1	0	0	1	0	1	Uncle	1	Getting well
051	Adult	2	2	2	2	2	3	2	2	2		2		2	1	Home Restaurant Road-side	1	1	1	2	Tap Tank (rain water) Stream Borehole	1	1	1	1	2		1	Tested positive for it	1	Tested positive with it and I was put on treatment	1	Was given treatment for one month and asked to go back for review	2		1	Abdominal Pain Bloating and Fullness Nausea and Vomiting Heartburn and Acid Reflux	1	1	1	1	0	0	2		1
052	Youth	1	2	2	1	1	2	2	1	2		2		2	1	Home Road-side	1	0	1	2	Tap Stream	1	0	1	0	2		1	Tested positive	1	Tested positive	1	Was giz the kit	2		1	Abdominal Pain Bloating and Fullness Nausea and Vomiting Heartburn and Acid Reflux Fatigue	1	1	1	1	1	0	1	Father and he is 2w okay	1	She is getting well and looking on coming back for review
053	Youth	1	2	2	1	2	2	1	1	2		2		1	1	Home Restaurant Road-side	1	1	1	2	Tap Tank (rain water)	1	1	0	0	2		2		1	Tested positive	1	Was put in medication for a month after testing positive	2		1	Abdominal Pain Bloating and Fullness Nausea and Vomiting Heartburn and Acid Reflux	1	1	1	1	0	0	2		1
054	Adult	1	2	2	2	3	1	4	1	2		2		5	1	Home Road-side	1	0	1	2	Tap	1	0	0	0	1		2		2		2		2		2	Abdominal Pain Nausea and Vomiting Heartburn and Acid Reflux	1	0	1	1	0	0	2		1
055	Adult	2	2	1	2	3	3	2	2	2		1	2 litres a week	3	1	Home	1	0	0	1	Tap Tank (rain water) Borehole	1	1	0	1	2		2		1	I tested H. Pyroli positive	1	Was given clarithromycin 500mg and amoxicillin for one month	2		1	Abdominal Pain Bloating and Fullness Nausea and Vomiting Fatigue	1	1	1	0	1	0	2		1	He is 2w getting better
056	Youth	3	1	2	1	2	2	1	1	2		2		1	1	Home Restaurant	1	1	0	2	Tap Tank (rain water)	1	1	0	0	2		1	Was put on medication for one month after testing positive	1	Tested positive	1	Was given capsules	2		1	Abdominal Pain Bloating and Fullness Nausea and Vomiting Heartburn and Acid Reflux	1	1	1	1	0	0	2		1	Responding to treatment
057	Youth	2	1	2	1	1	2	1	1	2		2		1	1	Home Road-side	1	0	1	2	Tap Stream	1	0	1	0	2		1	I tested positive	1	Tested positive	1	Was given for one month after testing positive	2		1	Bloating and Fullness Nausea and Vomiting Heartburn and Acid Reflux Abdominal Pain	1	1	1	1	0	0	1	Mother , but she is 2w fine	1
058	Youth	2	2	2	1	1	2	1	1	2		2		2	2	Home Restaurant	1	1	0	2	Tap Tank (rain water) Borehole Stream	1	1	1	1	2		1	Trdted negative	1	Tested positive	1	Was put on medication for a month and got better	2		1	Bloating and Fullness Abdominal Pain	1	1	0	0	0	0	2		1
059	Youth	3	2	2	2	3	3	1	1	2		2		2	1	Home Restaurant Road-side	1	1	1	2	Tap Tank (rain water) Stream Borehole	1	1	1	1	2		1	Tests were positive	1	Tested positive	1	I tested positive and after I was put on treatment. I used to get dizzy, weak and lazy with a lot of abdominal pain and passi h out stool	2		1	Bloating and Fullness Heartburn and Acid Reflux Fatigue	0	1	0	1	1	0	2		1	2w better
060	Youth	2	2	1	1	3	1	3	1	2		2		2	1	Restaurant Home	1	1	0	2	Tap Tank (rain water)	1	1	0	0	2		1	Tested positive	1	Tested positive	1	Was diag2sed with it and put on treatment for one month	2		1	Abdominal Pain Bloating and Fullness Nausea and Vomiting Fatigue	1	1	1	0	1	0	1	Sister, but she is 2w okay after treatment	1
061	Youth	2	2	1	1	1	2	2	1	2		2		2	1	Restaurant Home	1	1	0	2	Tap Tank (rain water)	1	1	0	0	2		2		1	Tested positive	1	H. Pyroli kit	2		1	Abdominal Pain Bloating and Fullness Nausea and Vomiting Heartburn and Acid Reflux Fatigue	1	1	1	1	1	0	2		1	Finished the dose
062	Adult	2	2	1	2	3	1	2	2	2		2		1	1	Home Restaurant	1	1	0	2	Tap Tank (rain water)	1	1	0	0	2		1	Tested positive	1	Tested positive for H. Pyroli and was given amoxicillin, clarithromycin 500mg twice a day for 14 days	1	Got on amoxicillin and Omeprazole	2		1	Bloating and Fullness Heartburn and Acid Reflux Fatigue Abdominal Pain	1	1	0	1	1	0	2		1	Getting well
063	Youth	2	2	2	1	3	1	2	1	2		2		1	1	Home Restaurant Road-side	1	1	1	2	Tap Tank (rain water)	1	1	0	0	2		1	I tested positive and put on medication	1	2 felt dizzy and gassy before treatment but 2w am improving alot	1	Was given capsules	2		1	Bloating and Fullness Nausea and Vomiting Heartburn and Acid Reflux	0	1	1	1	0	0	2		1	Recovering
064	Adult	2	2	2	2	1	3	1	2	2		2		4	1	Home	1	0	0	1	Tank (rain water) Borehole Stream	0	1	1	1	2		1	Tested positive	1	Tested positive	2		2		1	Bloating and Fullness Nausea and Vomiting Heartburn and Acid Reflux	0	1	1	1	0	0	2		2
065	Youth	2	1	2	1	2	2	1	1	2		2		1	1	Home Restaurant Road-side	1	1	1	2	Tap Tank (rain water) Stream	1	1	1	0	2		2		1	Tested positive	1	Tested positive and was put on treatment for one month	2		1	Nausea and Vomiting Bloating and Fullness Abdominal Pain	1	1	1	0	0	0	1	Sister	1
066	Youth	2	2	2	1	3	1	1	1	2		2		1	1	Home Restaurant Road-side	1	1	1	2	Tap	1	0	0	0	1		2		1	Tested positive	1	Was put on it for one month and after symptoms and pain disappeared	2		1	Bloating and Fullness Fatigue Nausea and Vomiting	0	1	1	0	1	0	1	Sister	1	2w recover and feeling well
067	Youth	2	2	2	2	3	1	2	1	2		2		3	1	Home Restaurant	1	1	0	2	Tap	1	0	0	0	1		1	Tested and put on treatment	1	Tested positive	1	Was given treatment for one month	2		1	Bloating and Fullness Heartburn and Acid Reflux Fatigue Nausea and Vomiting	0	1	1	1	1	0	2		1
068	Youth	3	2	2	1	3	1	2	1	2		2		2	1	Home Restaurant Road-side	1	1	1	2	Tank (rain water) Tap	1	1	0	0	2		1	Was given capsule amoxicillin	1	Tested positive	1	A stool and blood sample was taken to the laboratory and results came out positive	2		1	Bloating and Fullness Nausea and Vomiting Heartburn and Acid Reflux	0	1	1	1	0	0	2		1
069	Elderly	3	1	2	2	2	3	1	1	2		2		4	1	Home	1	0	0	1	Tap Stream Borehole	1	0	1	1	2		1	Was told I have ulcers and I was put on treatment	2		2		1	For my paining legs	1	Bloating and Fullness Nausea and Vomiting Heartburn and Acid Reflux	0	1	1	1	0	0	2		2
070	Youth	2	2	1	2	2	1	2	1	2		1	Bottles of beers a week (05)	3	1	Restaurant Home	1	1	0	2	Tap Tank (rain water)	1	1	0	0	2		1	Tested positive	1	Negative	2		2		1	Abdominal Pain Bloating and Fullness Nausea and Vomiting	1	1	1	0	0	0	1	My sister, but 2w on treatment feeling improved	2
071	Youth	2	2	1	2	3	3	1	1	2		2		2	1	Home Restaurant Road-side	1	1	1	2	Tap Tank (rain water)	1	1	0	0	2		1	Tested positive	1	Tested negative	1	Was given treatment for one month	2		2	Abdominal Pain Heartburn and Acid Reflux	1	0	0	1	0	0	2		2
072	Adult	2	1	1	2	3	3	2	2	2		2		4	1	Home Restaurant	1	1	0	2	Tap Tank (rain water) Stream	1	1	1	0	2		1	Tested positive	1	Results were negative	1	For one month	2		1	Abdominal Pain Bloating and Fullness Heartburn and Acid Reflux	1	1	0	1	0	0	2		1
073	Elderly	3	1	1	2	2	3	1	1	2		2		2	1	Home Restaurant	1	1	0	2	Tap Tank (rain water) Stream Borehole	1	1	1	1	2		1	Was positive	1	Was given treatment	1	Capsules h. Pylori kit	2		1	Abdominal Pain Bloating and Fullness Heartburn and Acid Reflux	1	1	0	1	0	0	2		2
074	Youth	1	2	1	2	3	1	1	1	2		2		2	1	Home Restaurant	1	1	0	2	Tap Tank (rain water)	1	1	0	0	2		1	Tested positive	1	Negative	1	Was given kit and capsules	2		1	Abdominal Pain Bloating and Fullness Fatigue	1	1	0	0	1	0	2		1
075	Youth	2	2	2	1	3	1	2	1	2		2		2	1	Home Restaurant	1	1	0	2	Tap	1	0	0	0	1		1	Tested positive	1	Tested positive, fainting and attack	1	Capsules, and amoxicillin	1	For the wounds and panic attacks	1	Abdominal Pain Bloating and Fullness Nausea and Vomiting	1	1	1	0	0	0	1	Father	1
076	Youth	2	2	2	1	3	1	1	1	2		2		2	1	Home Restaurant Road-side	1	1	1	2	Tap Tank (rain water) Borehole	1	1	0	1	2		1	Positive	1	Positive	1	Was given H. Pyroli kit and other medicine	2		1	Bloating and Fullness Nausea and Vomiting Heartburn and Acid Reflux Fatigue	0	1	1	1	1	0	2		1
077	Youth	2	2	1	1	2	1	1	1	2		2		1	1	Restaurant Road-side	0	1	1	2	Tap Tank (rain water) Stream Borehole	1	1	1	1	2		1	Tested positive	1	Was given treatments	1	For one month nefz going back for checkup	2		1	Abdominal Pain Bloating and Fullness Nausea and Vomiting	1	1	1	0	0	0	1	Better 2w	1
078	Youth	2	2	2	1	1	2	1	1	2		2		2	2	Home Road-side	1	0	1	2	Tap Tank (rain water)	1	1	0	0	2		1	Tested positive	1	Tested negative	1	One month treatment with amoxicillin clarithromycin and the kit	2		1	Bloating and Fullness Abdominal Pain Nausea and Vomiting	1	1	1	0	0	0	1	Mother, but recovered	1
079	Adult	2	2	1	2	3	2	1	2	2		2		2	1	Restaurant Home	1	1	0	2	Tap Tank (rain water) Borehole	1	1	0	1	2		1	Tested positive	1	Was put on the medication for one month	1	Received amoxicillin and Omeprazole capsules	2		1	Bloating and Fullness Nausea and Vomiting Abdominal Pain Heartburn and Acid Reflux	1	1	1	1	0	0	2		1
080	Youth	2	1	2	2	3	2	2	1	2		2		2	1	Restaurant Home	1	1	0	2	Tap Tank (rain water)	1	1	0	0	2		1	Was given treatment	1	A stool and blood sample was taken and results were positive	1	Capsz	2		1	Bloating and Fullness Nausea and Vomiting Abdominal Pain	1	1	1	0	0	0	2		1
081	Youth	1	2	1	1	3	2	1	1	2		2		1	1	Home Restaurant Road-side	1	1	1	2	Tap Tank (rain water) Stream Borehole	1	1	1	1	2		1	Tested positive	1	Tested positive and was put on one month start treatment after stool check	1	Was given capsules	2		1	Abdominal Pain Bloating and Fullness Nausea and Vomiting Heartburn and Acid Reflux	1	1	1	1	0	0	2		1
082	Youth	2	2	2	1	3	2	2	1	2		1	3 bottles of wine a month	1	1	Home Restaurant Road-side	1	1	1	2	Tap Tank (rain water)	1	1	0	0	2		1	It started 2 years back	1	Tested positive	1	For a period of one monrh	1	Attack and injuries	1	Bloating and Fullness Nausea and Vomiting Fatigue	0	1	1	0	1	0	2		1
083	Elderly	2	2	1	2	2	2	2	1	2		2		4	1	Home	1	0	0	1	Tap	1	0	0	0	1		1	Positive	1	Tested positive	1	Amoxicillin clarithromycin	2		1	Bloating and Fullness Nausea and Vomiting Abdominal Pain	1	1	1	0	0	0	2		1
084	Youth	2	2	2	1	3	2	1	1	2		2		2	1	Home Restaurant	1	1	0	2	Tap Tank (rain water)	1	1	0	0	2		1	Tested positive	1	Tested positive	1	For one month	2		1	Abdominal Pain Bloating and Fullness Nausea and Vomiting Heartburn and Acid Reflux	1	1	1	1	0	0	2		1
085	Youth	2	2	2	1	1	2	1	1	2		2		2	1	Home Restaurant	1	1	0	2	Tap Stream	1	0	1	0	2		1	Tested positive	1	Test positive	1	For one month and after review I still tested positive but there are positive good changes	2		1	Abdominal Pain Bloating and Fullness Nausea and Vomiting	1	1	1	0	0	0	1	Mother	1
086	Youth	2	2	1	1	1	2	1	1	2		2		3	2	Home Restaurant	1	1	0	2	Tap	1	0	0	0	1		2		1	Was put on treatment	1	Can't remember	2		1	Abdominal Pain Bloating and Fullness Nausea and Vomiting	1	1	1	0	0	0	2		1	2w doing fine
087	Youth	2	2	2	1	1	2	1	1	2		2		2	2	Home	1	0	0	1	Tap Tank (rain water)	1	1	0	0	2		2		1	Was put on treatment	1	Was given a one month treatment	2		1	Nausea and Vomiting Heartburn and Acid Reflux	0	0	1	1	0	0	2		1
088	Youth	2	2	1	1	2	2	1	1	2		1	Little	2	1	Home Restaurant Road-side	1	1	1	2	Tap Tank (rain water) Borehole	1	1	0	1	2		1	Was given treatment	1	Was given treatment and used local herbs	1	For one month	2		1	Abdominal Pain Bloating and Fullness Nausea and Vomiting	1	1	1	0	0	0	2		1
089	Youth	2	2	2	2	3	2	2	2	2		2		2	1	Home Restaurant	1	1	0	2	Tap Tank (rain water)	1	1	0	0	2		1	Had ulcers and was put on treatment	1	Was given a one month treatment and 2w feeling better	1	Was given treatment of H. Pyroli kit and capsules	2		1	Abdominal Pain Bloating and Fullness Nausea and Vomiting Heartburn and Acid Reflux	1	1	1	1	0	0	2		1
090	Youth	2	2	2	1	1	2	1	1	2		2		4	2	Home	1	0	0	1	Tap	1	0	0	0	1		1	Was given treatment	1	Was put on medication by the doctor rone month	1	I don't remember the name	2		1	Abdominal Pain Bloating and Fullness	1	1	0	0	0	0	2		1
091	Youth	2	2	2	1	2	2	1	2	2		2		4	1	Home	1	0	0	1	Tap Tank (rain water) Borehole	1	1	0	1	2		2		1	Was in herbal	1	Was given a one month treatment for H Pylori and capsules	2		2	Bloating and Fullness Abdominal Pain Nausea and Vomiting	1	1	1	0	0	0	2		1
092	Adult	2	1	1	2	2	2	1	2	2		2		3	1	Home Restaurant	1	1	0	2	Tap	1	0	0	0	1		2		1	Was on treatment	1	Was put on treatment for one month and told to come back for tests after completion	2		1	Bloating and Fullness Nausea and Vomiting Heartburn and Acid Reflux	0	1	1	1	0	0	2		1
093	Youth	3	2	2	2	2	2	1	1	2		2		1	1	Home	1	0	0	1	Tap	1	0	0	0	1		2		1	Have been feeling stomach pain and having a running stomach for one year	1	Was given treatment	2		1	Abdominal Pain Bloating and Fullness Nausea and Vomiting	1	1	1	0	0	0	1	Brother	1
094	Youth	2	2	1	1	1	2	1	1	2		2		2	2	Home Restaurant	1	1	0	2	Tap Tank (rain water) Borehole Stream	1	1	1	1	2		1	I used to feel alot of pain in the stomach before eating and after eating, frequent use of toilet and getting hungry frequently after toilet use. The doctor said I have ulcers	1	Was later diag2sed with h pylori	1	Was put on treatment	1	Don't have it here can't remember the prescriptions	1	Abdominal Pain Bloating and Fullness Nausea and Vomiting	1	1	1	0	0	0	1	Mother	1
095	Youth	2	2	2	1	1	2	2	1	2		2		4	1	Home	1	0	0	1	Tap Tank (rain water)	1	1	0	0	2		1	Was given omeprazole and histamine	1	Antibiotics, Omeprazole and metro	1	Was given omeprazole and histamine	2		1	Abdominal Pain Bloating and Fullness Heartburn and Acid Reflux Nausea and Vomiting	1	1	1	1	0	0	2		1
096	Youth	2	2	2	1	1	2	1	1	2		2		3	2	Home Restaurant	1	1	0	2	Tap Tank (rain water)	1	1	0	0	2		2		1	Was given a month dosage of treatment	1	Was given somephrazole for two weeks and esomeprazole for two weeks and advised to come back for review	2		1	Abdominal Pain Bloating and Fullness Nausea and Vomiting Heartburn and Acid Reflux	1	1	1	1	0	0	1	Sister	1	Well I get pain before eating and after eating food
097	Youth	1	2	2	2	3	2	2	1	2		2		2	1	Home Restaurant	1	1	0	2	Tap Tank (rain water)	1	1	0	0	2		1	Was given treatment for one month	1	Was given Esomeprazole and somephrazole, Omeprazole and antibiotics for one month to take	1	Mentioned	1	Somephrazole, Omeprazole and antibiotics	1	Abdominal Pain Bloating and Fullness	1	1	0	0	0	0	2		1	Still feeling pain before eating and after eating food
098	Youth	2	2	1	1	1	2	1	1	2		2		3	1	Home	1	0	0	1	Tap	1	0	0	0	1		2		1	Was given histamine and syrup	1	Syrup and antibiotics	2		1	Abdominal Pain Bloating and Fullness	1	1	0	0	0	0	2		1
099	Youth	2	2	1	2	3	2	1	2	2		2		2	1	Home Restaurant Road-side	1	1	1	2	Tap Tank (rain water) Borehole	1	1	0	1	2		2		1	For two weeks	1	Amoxicillin and clarithromycin	2		1	Abdominal Pain Bloating and Fullness Nausea and Vomiting Heartburn and Acid Reflux	1	1	1	1	0	0	2		1
100	Youth	2	2	1	1	1	2	1	1	2		2		2	1	Home	1	0	0	1	Tap Borehole	1	0	0	1	2		2		1	Was given a syrup and lansoprazole	1	Mentioned	2		2	Abdominal Pain Bloating and Fullness	1	1	0	0	0	0	2		1
101	Youth	3	2	2	1	1	2	1	1	2		2		2	1	Home	1	0	0	1	Tap	1	0	0	0	1		1	Metrozole	1	Somephrazole	1	Somephrazole	2		1	Abdominal Pain Bloating and Fullness	1	1	0	0	0	0	2		1
102	Youth	2	2	1	1	0	2	1	1	2		2		4	2	Home	1	0	0	1	Tap	1	0	0	0	1		2		1	Was put on two weeks treatment	1	Esomeprazole	2		1	Abdominal Pain Bloating and Fullness	1	1	0	0	0	0	2		1
103	Youth	2	2	1	1	0	2	1	1	2		2		5	1	Home	1	0	0	1	Tap	1	0	0	0	1		2		1	Antibiotics	1	Syrup and antibiotics	2		2	Abdominal Pain	1	0	0	0	0	0	2		1
104	Adult	2	2	2	2	3	2	1	1	2		2		2	1	Home Restaurant	1	1	0	2	Tap Tank (rain water)	1	1	0	0	2		2		1	Was given a one month treatment	1	Somephrazole Omeprazole	2		1	Abdominal Pain Bloating and Fullness Nausea and Vomiting	1	1	1	0	0	0	2		1	Still sick
105	Elderly	3	2	1	2	1	2	1	2	2		1	A little one week	3	1	Home	1	0	0	1	Stream Borehole	0	0	1	1	2		2		1	Was tested positive	1	Was given amoxicillin clarithromycin and esomeprazole	2		1	Abdominal Pain	1	0	0	0	0	0	1	Sister	1
106	Adult	1	2	1	2	3	2	2	2	2		2		3	1	Home Restaurant	1	1	0	2	Tap Tank (rain water)	1	1	0	0	2		1	Was got in treatment after testing positive	1	Was given omeprazole and somephrazole	1	Was given somephrazole Omeprazole and antibiotics	2		1	Abdominal Pain Bloating and Fullness	1	1	0	0	0	0	1	Cousin	1
107	Youth	1	2	1	1	1	2	1	1	2		2		2	1	Home	1	0	0	1	Tap	1	0	0	0	1		2		1	Tested positive	1	Was put on Omeprazole and antibiotics	2		1	Abdominal Pain Bloating and Fullness	1	1	0	0	0	0	2		1
108	Youth	3	2	1	1	2	2	1	2	2		2		2	1	Home	1	0	0	1	Tap	1	0	0	0	1		2		1	Tested positive	1	Omeprazole and antibiotics	2		1	Abdominal Pain Bloating and Fullness	1	1	0	0	0	0	2		1
109	Youth	1	2	2	1	1	2	1	1	2		2		2	1	Home	1	0	0	1	Tap	1	0	0	0	1		2		1	Was feeling a little of abdominal pain went to the hospital and tested positive	1	Was given one month treatment	2		1	Abdominal Pain Bloating and Fullness Nausea and Vomiting	1	1	1	0	0	0	1	Brother	1	Still feeling sick with alot of abdominal pain
100	Youth	2	2	2	1	1	2	1	2	2		2		2	1	Home	1	0	0	1	Tank (rain water) Borehole	0	1	0	1	2		2		1	Was tested at mulago hospital and tested positive	1	Was given a dosage of one month	2		1	Abdominal Pain Bloating and Fullness Fatigue	1	1	0	0	1	0	2		1
101	Adult	3	2	2	2	2	2	1	2	2		2		2	1	Home Restaurant	1	1	0	2	Tap Tank (rain water)	1	1	0	0	2		1	Tested positive	1	Tested positive	1	Somephrazole Omeprazole and histamine	2		1	Abdominal Pain Bloating and Fullness	1	1	0	0	0	0	2		1
102	Adult	1	2	2	2	2	2	1	2	2		2		2	1	Home Restaurant	1	1	0	2	Tap Tank (rain water)	1	1	0	0	2		2		1	Was put on treatment for one month	1	Was given one month treatment	2		1	Abdominal Pain Bloating and Fullness Heartburn and Acid Reflux	1	1	0	1	0	0	2		1
103	Youth	2	2	2	1	1	2	1	1	2		2		2	1	Home	1	0	0	1	Tap Tank (rain water)	1	1	0	0	2		2		1	Was given treatment for one month	1	Somephrazole Omeprazole and antibiotics	2		1	Abdominal Pain Bloating and Fullness Nausea and Vomiting Heartburn and Acid Reflux Fatigue	1	1	1	1	1	0	2		1	Still having a lot of pain
104	Adult	3	1	1	2	3	2	1	1	2		2		2	1	Restaurant Road-side Home	1	1	1	2	Tap Stream Tank (rain water)	1	1	1	0	2		1	Tested positive	1	Tested positive	1	Was given Esomeprazole	2		1	Abdominal Pain Bloating and Fullness	1	1	0	0	0	0	1	Brother	1
105	Youth	2	1	2	1	2	2	1	1	2		2		2	1	Home Restaurant	1	1	0	2	Tap Stream Tank (rain water)	1	1	1	0	2		1	Was tested positive	1	Tested positive	1	Somephrazole Omeprazole and esomeprazole	2		1	Abdominal Pain Bloating and Fullness Nausea and Vomiting Heartburn and Acid Reflux Fatigue	1	1	1	1	1	0	2		1	Improving
106	Youth	2	2	1	1	1	2	1	1	2		2		2	1	Home	1	0	0	1	Tap	1	0	0	0	1		1	Was given treatment	1	Tested positive	1	Was given treatment for one month	2		1	Abdominal Pain Bloating and Fullness	1	1	0	0	0	0	2		1
107	Adult	3	2	1	2	3	2	1	1	2		2		2	1	Home Restaurant	1	1	0	2	Tap Tank (rain water)	1	1	0	0	2		1	Was tested positive and put on treatment	1	Tested positive	1	Was given somephrazole	2		1	Abdominal Pain Bloating and Fullness	1	1	0	0	0	0	2		1
108	Adult	1	2	1	2	2	2	1	2	2		1	Small	2	1	Home Restaurant	1	1	0	2	Borehole Tap	1	0	0	1	2		1	Tested positive	1	Rested positive	1	Was given treatment for one month	2		1	Abdominal Pain Bloating and Fullness Heartburn and Acid Reflux Fatigue	1	1	0	1	1	0	2		1
109	Elderly	1	2	1	3	1	2	1	2	2		2		3	1	Home Restaurant	1	1	0	2	Tap	1	0	0	0	1		1	Tested positive	1	Tested positive	1	Was put on one month treatment	2		1	Abdominal Pain Heartburn and Acid Reflux	1	0	0	1	0	0	2		1
120	Adult	2	2	2	2	2	2	1	2	2		2		4	1	Home	1	0	0	1	Tap	1	0	0	0	1		2		1	Tested positive	1	Was given treatment for two weeks	2		1	Abdominal Pain Bloating and Fullness Nausea and Vomiting	1	1	1	0	0	0	2		1
121	Youth	2	2	1	1	1	2	1	1	2		2		3	2	Home	1	0	0	1	Tap	1	0	0	0	1		1	Was tested positive	1	Was put on treatment for one month.2w doing well	1	Was given treatment	2		1	Abdominal Pain Nausea and Vomiting Bloating and Fullness Heartburn and Acid Reflux	1	1	1	1	0	0	1	Father	1
122	Adult	2	2	1	2	3	2	1	1	2		2		2	1	Home	1	0	0	1	Stream Borehole	0	0	1	1	2		1	Tested positive	1	Tested positive	1	Was given syrup and drug prescriptions	2		1	Abdominal Pain Bloating and Fullness	1	1	0	0	0	0	2		1
123	Youth	2	2	2	1	1	2	1	1	2		2		2	1	Home	1	0	0	1	Tap	1	0	0	0	1		1	Was tested positive	1	Tested positive	1	Tested positive and received treatment	2		1	Abdominal Pain Bloating and Fullness	1	1	0	0	0	0	2		1
124	Youth	2	2	1	1	0	2	1	1	2		2		5	1	Home	1	0	0	1	Tap	1	0	0	0	1		1	Tested positive	1	Tested positive few months ago	1	As given syrup and antibiotics	2		1	Abdominal Pain Bloating and Fullness	1	1	0	0	0	0	1	Mother	1
125	Elderly	1	2	2	2	2	2	1	3	2		2		4	1	Home	1	0	0	1	Borehole Tap	1	0	0	1	2		1	Tested positive	1	Tested positive	1	Somephrazole	2		1	Abdominal Pain Bloating and Fullness Heartburn and Acid Reflux Fatigue	1	1	0	1	1	0	2		1
126	Adult	2	2	2	2	2	2	1	2	2		2		2	1	Restaurant Home	1	1	0	2	Tap Stream Borehole Tank (rain water)	1	1	1	1	2		2		1	Tested positive	1	Was given Esomeprazole	2		1	Abdominal Pain Bloating and Fullness Nausea and Vomiting	1	1	1	0	0	0	1	Sister	1
127	Youth	2	2	2	1	1	2	2	2	2		2		2	1	Home	1	0	0	1	Tap	1	0	0	0	1		2		1	Tested positive	1	Antibiotics and metro	2		1	Abdominal Pain Bloating and Fullness Nausea and Vomiting	1	1	1	0	0	0	2		1
128	Youth	1	2	2	1	1	2	1	1	2		2		2	1	Home Restaurant	1	1	0	2	Tap Stream	1	0	1	0	2		1	Tested positive	1	Tested positive	1	Was put on two weeks medication	2		1	Abdominal Pain Bloating and Fullness Nausea and Vomiting	1	1	1	0	0	0	2		1	2w feeling good
129	Youth	2	2	2	1	1	2	1	2	2		2		4	1	Home	1	0	0	1	Tap	1	0	0	0	1		1	Tested positive	1	Tested positive	1	Was given treatment for one month	2		2	Abdominal Pain Bloating and Fullness Nausea and Vomiting	1	1	1	0	0	0	2		1
130	Youth	3	2	2	1	1	2	1	1	2		2		3	1	Home	1	0	0	1	Tap Tank (rain water) Borehole	1	1	0	1	2		2		1	Tested positive	1	Was put on treatment for H Pylori fir one month and got better	2		1	Abdominal Pain Bloating and Fullness	1	1	0	0	0	0	2		1
131	Youth	1	1	2	2	2	2	1	1	2		2		3	1	Home Restaurant	1	1	0	2	Tap	1	0	0	0	1		1	Tested positive	1	Tested positive	1	Was given treatment for one month	2		1	Abdominal Pain Bloating and Fullness	1	1	0	0	0	0	1	Cousin	1	2w fair buth with slight abdominal pain
132	Youth	1	2	1	1	2	2	1	2	2		2		3	1	Restaurant Home	1	1	0	2	Tap Borehole Stream Tank (rain water)	1	1	1	1	2		2		1	Tested positive and put on treatment	1	One month treatment	2		1	Abdominal Pain Bloating and Fullness	1	1	0	0	0	0	2		1	2w good
133	Adult	2	2	1	2	3	2	2	2	2		1	Some	2	1	Home Restaurant Road-side	1	1	1	2	Tap Tank (rain water)	1	1	0	0	2		1	Tested positive	1	Tested positive	1	Was given somephrazole Omeprazole	2		2	Abdominal Pain Bloating and Fullness	1	1	0	0	0	0	2		1
134	Youth	2	2	2	2	3	2	1	2	2		2		2	1	Restaurant Home	1	1	0	2	Tap Tank (rain water) Borehole	1	1	0	1	2		1	Tested positive	1	Tested positive	1	Was given treatment for one month and asked to go back for review after completing treatment	2		1	Abdominal Pain Bloating and Fullness Nausea and Vomiting	1	1	1	0	0	0	2		1
135	Youth	1	2	1	2	2	2	1	1	2		2		2	1	Home Restaurant	1	1	0	2	Tap Tank (rain water)	1	1	0	0	2		2		1	Tested positive	1	Was put on treatment	2		1	Abdominal Pain Bloating and Fullness	1	1	0	0	0	0	2		1
136	Youth	2	2	2	1	1	2	1	1	2		2		3	1	Restaurant Home	1	1	0	2	Tap Tank (rain water) Borehole	1	1	0	1	2		2		1	Tested positive	1	Was given syrup and antibiotics and metro	2		2	Abdominal Pain Bloating and Fullness	1	1	0	0	0	0	2		1
137	Adult	2	1	1	2	2	2	1	1	2		1	Little	3	1	Home Restaurant	1	1	0	2	Tap Tank (rain water) Borehole	1	1	0	1	2		1	Tested positive	1	Tested positive	1	Histamine and clarithromycin	2		1	Abdominal Pain Bloating and Fullness Nausea and Vomiting	1	1	1	0	0	0	2		1
138	Youth	2	1	1	1	3	2	1	1	2		2		2	1	Home Restaurant	1	1	0	2	Tap Tank (rain water)	1	1	0	0	2		1	Tested positive	1	Tested positive	1	Was given lansoprazole and antibiotics	2		1	Abdominal Pain Bloating and Fullness Nausea and Vomiting Fatigue Heartburn and Acid Reflux	1	1	1	1	1	0	2		1
139	Adult	1	1	2	2	2	2	1	3	2		2		4	1	Home Restaurant	1	1	0	2	Tank (rain water) Borehole Stream	0	1	1	1	2		2		1	Tested positive	1	Was given treatment for one month	2		1	Abdominal Pain Bloating and Fullness	1	1	0	0	0	0	1	Daughter	1
140	Adult	2	2	1	2	2	2	2	2	2		2		2	1	Home Restaurant	1	1	0	2	Tap Tank (rain water)	1	1	0	0	2		1	Tested positive	1	Tested positive and put on treatment	1	Amoxicillin and Omeprazole capsules	2		1	Abdominal Pain Bloating and Fullness	1	1	0	0	0	0	2		1
141	Youth	2	1	1	2	3	2	2	2	2		1	The bottles of beer a week	3	1	Home Restaurant	1	1	0	2	Tap Tank (rain water) Borehole	1	1	0	1	2		2		1	Tested positive	1	Capsules and amoxicillin	2		1	Abdominal Pain Bloating and Fullness Nausea and Vomiting	1	1	1	0	0	0	2		1
142	Youth	2	2	1	1	3	2	1	1	2		2		2	1	Home Restaurant Road-side	1	1	1	2	Tap	1	0	0	0	1		2		1	Tested positive	1	Was given treatment for one month	2		1	Abdominal Pain Bloating and Fullness	1	1	0	0	0	0	1	Mother	1
143	Youth	2	2	2	1	3	2	1	1	2		2		2	1	Home Restaurant	1	1	0	2	Tap Tank (rain water)	1	1	0	0	2		1	Tested positive	1	Tested	1	Was given a one month dosage	2		2	Abdominal Pain Bloating and Fullness	1	1	0	0	0	0	2		1
144	Youth	2	2	2	1	2	2	1	1	2		2		3	1	Home Restaurant	1	1	0	2	Tap Tank (rain water) Stream	1	1	1	0	2		2		1	Tested positive	1	Treatment for one month	2		1	Abdominal Pain Bloating and Fullness Nausea and Vomiting	1	1	1	0	0	0	2		1
145	Youth	1	1	2	1	3	2	1	1	2		1	Thrre litres a week	2	1	Home Restaurant Road-side	1	1	1	2	Tap Tank (rain water) Borehole	1	1	0	1	2		2		1	Tested positive	1	Was given a dose of a month	2		2	Abdominal Pain Bloating and Fullness Fatigue	1	1	0	0	1	0	2		1
146	Youth	2	2	2	1	2	2	1	1	2		2		2	1	Home Restaurant	1	1	0	2	Tap Tank (rain water) Borehole	1	1	0	1	2		1	Tested positive	1	Tested positive	1	Was given omeprazole and somephrazole	2		1	Abdominal Pain Bloating and Fullness Nausea and Vomiting	1	1	1	0	0	0	2		1
147	Youth	2	2	1	2	3	2	1	1	2		2		3	1	Home	1	0	0	1	Tap Stream Tank (rain water) Borehole	1	1	1	1	2		1	Tested positive	1	Tested positive	1	Tested positive	2		1	Abdominal Pain Bloating and Fullness Nausea and Vomiting Heartburn and Acid Reflux Fatigue	1	1	1	1	1	0	2		1
148	Adult	1	2	2	2	2	2	1	1	2		1	3 littes	1	1	Home Restaurant	1	1	0	2	Tap Stream	1	0	1	0	2		1	Tested positive	1	Tested positive	1	Amoxicillin and Omeprazole	2		1	Abdominal Pain Bloating and Fullness	1	1	0	0	0	0	2		1	2w fair
149	Youth	2	2	2	1	2	2	1	1	2		2		1	1	Home Restaurant	1	1	0	2	Tap Tank (rain water) Borehole	1	1	0	1	2		2		1	Tested positive	1	Was put on treatment for two weeks	2		1	Abdominal Pain Bloating and Fullness Nausea and Vomiting	1	1	1	0	0	0	1	Brother	1
150	Youth	2	2	2	2	2	2	1	1	2		2		2	1	Home Restaurant	1	1	0	2	Tap Stream	1	0	1	0	2		1	Tested positive	1	Tested positive	1	Was given sucralfate	2		1	Abdominal Pain Bloating and Fullness	1	1	0	0	0	0	1	Sister	1
151	Adult	2	2	1	2	3	2	2	2	2		2		2	1	Restaurant Home	1	1	0	2	Tap Stream	1	0	1	0	2		1	Tested positive	1	Tested positive	1	Was given some tablets to take for a month	2		1	Abdominal Pain Bloating and Fullness Nausea and Vomiting	1	1	1	0	0	0	1	Mother	1
152	Adult	2	2	1	2	3	2	2	2	2		2		3	1	Restaurant Home	1	1	0	2	Tank (rain water) Tap Stream Borehole	1	1	1	1	2		1	Tested positive	1	Tested positive from mulago	1	Was given treatment	2		1	Abdominal Pain Bloating and Fullness Nausea and Vomiting	1	1	1	0	0	0	2		1
153	Adult	2	2	1	2	2	2	2	2	2		2		3	1	Home Restaurant	1	1	0	2	Tap Stream	1	0	1	0	2		1	Tested positive	1	Tested positive from hospital	1	Was given treatment	2		1	Abdominal Pain Bloating and Fullness Nausea and Vomiting	1	1	1	0	0	0	1	Father	1
154	Youth	1	2	1	1	2	2	1	1	2		2		3	1	Home Restaurant	1	1	0	2	Tap Stream Borehole	1	0	1	1	2		2		1	Tested positive	1	Was put on treatment for one month	2		1	Abdominal Pain Bloating and Fullness Heartburn and Acid Reflux Fatigue	1	1	0	1	1	0	2		1
155	Youth	2	2	2	2	3	2	2	1	2		2		2	1	Home Restaurant	1	1	0	2	Tap Stream Borehole	1	0	1	1	2		1	Tested positive	1	Tested positive and put on treatment	1	Somephrazole	2		1	Abdominal Pain Bloating and Fullness	1	1	0	0	0	0	2		1
156	Youth	2	1	2	2	3	2	1	1	2		2		3	1	Home Restaurant	1	1	0	2	Tap Tank (rain water) Borehole	1	1	0	1	2		1	Tested positive from hospital	1	Tested positive	1	Was given treatment	2		1	Bloating and Fullness Abdominal Pain Nausea and Vomiting Heartburn and Acid Reflux Fatigue	1	1	1	1	1	0	2		1
157	Adult	3	2	2	3	1	2	1	2	2		2		4	1	Home	1	0	0	1	Stream Borehole	0	0	1	1	2		2		1	Tested positive	1	Was given treatment for one month	2		1	Abdominal Pain Nausea and Vomiting Bloating and Fullness Fatigue	1	1	1	0	1	0	2		1
158	Youth	1	2	2	1	3	2	1	1	2		2		2	1	Home Restaurant Road-side	1	1	1	2	Tap Stream Tank (rain water)	1	1	1	0	2		1	Tested positive	1	Rested positive	1	Was given Esomeprazole	1	Esomeprazole and somephrazole	1	Abdominal Pain Bloating and Fullness	1	1	0	0	0	0	2		1
159	Adult	2	2	2	2	2	2	1	1	2		2		4	1	Home Restaurant	1	1	0	2	Tap Tank (rain water)	1	1	0	0	2		1	Tested positive	1	Tested positive	1	One month dosage	2		1	Abdominal Pain Nausea and Vomiting Bloating and Fullness	1	1	1	0	0	0	2		1
160	Youth	2	2	1	2	3	2	1	2	2		2		2	1	Home Restaurant	1	1	0	2	Tap Tank (rain water) Borehole	1	1	0	1	2		2		1	Tested positive	1	Was given treatment for one month	2		1	Abdominal Pain Bloating and Fullness	1	1	0	0	0	0	2		1
161	Youth	2	2	2	1	3	2	1	1	2		2		2	1	Home Restaurant	1	1	0	2	Tap	1	0	0	0	1		2		1	Tested positive	1	For one month	2		1	Abdominal Pain Bloating and Fullness	1	1	0	0	0	0	2		1
162	Youth	2	2	2	1	2	2	1	1	2		1	Two beers	3	1	Restaurant Home	1	1	0	2	Tap Tank (rain water)	1	1	0	0	2		1	Tested positive	1	Tested positive	1	H. Pylori kit	2		1	Abdominal Pain Bloating and Fullness	1	1	0	0	0	0	2		1
163	Adult	2	2	1	2	2	2	2	1	2		2		3	1	Home Restaurant	1	1	0	2	Tap Borehole Stream	1	0	1	1	2		2		1	Tested positive	1	Was given treatment for one month and asked to come back for review after completing the treatment	2		1	Abdominal Pain Bloating and Fullness Nausea and Vomiting	1	1	1	0	0	0	2		1
164	Adult	2	2	2	2	3	2	2	1	2		2		2	1	Restaurant Home	1	1	0	2	Stream Tank (rain water) Tap	1	1	1	0	2		2		1	Tested positive	1	Was put on treatment for one month	2		1	Abdominal Pain Bloating and Fullness Nausea and Vomiting	1	1	1	0	0	0	2		1
165	Youth	2	2	1	2	2	2	1	1	2		2		3	1	Home Restaurant	1	1	0	2	Tap Stream Tank (rain water)	1	1	1	0	2		1	Tested positive	1	For one month treatment	1	Esomeprazole	2		1	Abdominal Pain Bloating and Fullness	1	1	0	0	0	0	1	Son	1
166	Adult	2	2	1	2	2	2	1	1	2		2		3	1	Restaurant Home	1	1	0	2	Tap Borehole	1	0	0	1	2		2		1	Tested positive	1	Omeprazole	2		1	Abdominal Pain Bloating and Fullness	1	1	0	0	0	0	1	Sister	1
167	Youth	2	2	2	1	2	2	1	1	2		2		2	1	Restaurant Home	1	1	0	2	Tap	1	0	0	0	1		2		1	Tested positive	1	For one month	2		1	Abdominal Pain Bloating and Fullness Nausea and Vomiting	1	1	1	0	0	0	2		1
168	Youth	2	1	2	1	1	2	1	1	2		2		2	1	Home Restaurant	1	1	0	2	Tap Stream	1	0	1	0	2		1	Tested positive	1	Tested positive	1	Antibiotics and metro	1	Somephrazole and esomeprazole	1	Abdominal Pain Bloating and Fullness	1	1	0	0	0	0	1	Sister	1
169	Adult	2	2	2	2	3	2	2	2	2		2		3	1	Home Restaurant	1	1	0	2	Tap Stream	1	0	1	0	2		2		1	Tested positive	1	One month	2		2	Abdominal Pain Bloating and Fullness	1	1	0	0	0	0	2		1
170	Youth	2	2	1	1	0	2	1	1	2		2		4	1	Home	1	0	0	1	Tap	1	0	0	0	1		1	Tested positive	1	Tested positive	1	For one month	2		1	Abdominal Pain Bloating and Fullness	1	1	0	0	0	0	1	Mother	1
171	Youth	2	2	1	1	1	2	1	1	2		2		2	1	Home	1	0	0	1	Borehole Tap	1	0	0	1	2		1	Tested negative	1	Tested positive	1	Fur two weeks	2		1	Abdominal Pain Bloating and Fullness Heartburn and Acid Reflux	1	1	0	1	0	0	2		1
172	Youth	1	2	2	2	3	2	1	1	2		2		2	1	Home Restaurant	1	1	0	2	Tap	1	0	0	0	1		2		1	Tested positive	1	Tested positive	2		1	Abdominal Pain Bloating and Fullness	1	1	0	0	0	0	2		1
173	Youth	2	2	2	1	1	2	1	2	2		2		2	1	Home	1	0	0	1	Tap Stream	1	0	1	0	2		2		1	Tested positive	1	Antibiotics and metro	2		1	Abdominal Pain Bloating and Fullness	1	1	0	0	0	0	2		1
174	Youth	2	2	2	2	3	2	1	1	2		2		2	1	Home Restaurant	1	1	0	2	Tap Tank (rain water)	1	1	0	0	2		1	Tested positive	1	Tested positive	1	Was put on dosage of one of one month before review	2		1	Abdominal Pain Bloating and Fullness Nausea and Vomiting	1	1	1	0	0	0	2		1
175	Adult	2	1	2	2	3	2	2	2	2		2		2	1	Restaurant Home	1	1	0	2	Tap Tank (rain water) Borehole	1	1	0	1	2		1	Tested positive	1	Tested positive	1	Tested positive	2		1	Abdominal Pain Bloating and Fullness Nausea and Vomiting Heartburn and Acid Reflux Fatigue	1	1	1	1	1	0	1	Brother	1	Feeling better 2w
176	Youth	2	2	2	1	2	2	1	1	2		2		2	1	Home	1	0	0	1	Tap	1	0	0	0	1		2		1	Was tested positive and put on treatment last months	1	I tested positive and given treatment for one month	2		1	Abdominal Pain Bloating and Fullness Nausea and Vomiting	1	1	1	0	0	0	2		1
177	Adult	1	2	1	1	2	2	1	3	2		1	Little	2	1	Home Restaurant	1	1	0	2	Tap	1	0	0	0	1		1	Tested positive	1	Tested positive	1	Somephrazole	2		1	Abdominal Pain Bloating and Fullness Nausea and Vomiting	1	1	1	0	0	0	2		1
178	Adult	2	2	2	2	2	2	2	2	2		2		3	1	Home Restaurant	1	1	0	2	Tap Tank (rain water)	1	1	0	0	2		1	Tested positive	1	Tested positive	1	Was given Esomeprazole	2		1	Abdominal Pain	1	0	0	0	0	0	2		1
179	Adult	2	2	1	2	3	2	1	2	2		2		2	1	Home	1	0	0	1	Tap	1	0	0	0	1		2		1	Tested positive	1	Was given treatment for one month	2		1	Abdominal Pain Bloating and Fullness	1	1	0	0	0	0	2		1
180	Adult	2	2	1	2	2	2	2	3	2		2		2	1	Restaurant Home	1	1	0	2	Tap Tank (rain water)	1	1	0	0	2		2		1	Tested positive	1	Was given omeprazole and antibiotics	2		2	Bloating and Fullness Abdominal Pain Fatigue	1	1	0	0	1	0	2		1
181	Adult	3	2	1	2	3	2	2	1	2		2		2	1	Home Restaurant	1	1	0	2	Tap Tank (rain water) Borehole	1	1	0	1	2		1	Tested positive	1	Tested positive	1	Was put on somephrazole and esomeprazole	2		1	Abdominal Pain Bloating and Fullness Heartburn and Acid Reflux Fatigue	1	1	0	1	1	0	2		1
182	Youth	2	2	1	1	1	2	1	1	2		2		2	1	Home Restaurant	1	1	0	2	Tap Tank (rain water) Borehole	1	1	0	1	2		2		1	Tested positive	1	Was put on H. Pylori kit	2		1	Abdominal Pain Bloating and Fullness Heartburn and Acid Reflux	1	1	0	1	0	0	2		1
183	Youth	2	2	1	1	1	2	1	1	2		2		2	1	Home Restaurant	1	1	0	2	Tap	1	0	0	0	1		1	Tested positive	1	Tested positive	1	Was given treatment 2w got better	2		1	Abdominal Pain Bloating and Fullness	1	1	0	0	0	0	2		1
184	Youth	2	2	2	1	1	2	1	1	2		2		2	1	Home	1	0	0	1	Tap	1	0	0	0	1		2		1	Tested positive	1	Omeprazole	2		1	Abdominal Pain Bloating and Fullness Heartburn and Acid Reflux Nausea and Vomiting	1	1	1	1	0	0	2		1
185	Adult	2	2	2	3	2	2	2	2	2		2		2	1	Home Restaurant	1	1	0	2	Tap Tank (rain water)	1	1	0	0	2		1	Tested positive	1	Tested positive	1	Was recommended to buy Omeprazole and histamine	2		1	Abdominal Pain Bloating and Fullness Nausea and Vomiting Heartburn and Acid Reflux Fatigue	1	1	1	1	1	0	2		1
186	Adult	2	2	2	2	2	2	1	1	2		2		2	1	Home Restaurant	1	1	0	2	Tank (rain water) Tap Borehole Stream	1	1	1	1	2		2		1	Tested positive	1	Was put on treatment for one month	2		1	Abdominal Pain Bloating and Fullness Heartburn and Acid Reflux Nausea and Vomiting Fatigue	1	1	1	1	1	0	1	Sister	1
187	Adult	2	2	1	2	3	2	1	2	2		2		3	1	Home Restaurant	1	1	0	2	Tap Tank (rain water)	1	1	0	0	2		2		1	Tested positive and given treatment	1	Somephrazole	2		2	Abdominal Pain Bloating and Fullness	1	1	0	0	0	0	2		1
188	Adult	1	1	2	2	3	2	2	2	2		2		3	1	Restaurant Home	1	1	0	2	Tap Borehole	1	0	0	1	2		2		1	Tested positive	1	Somephrazole	2		1	Abdominal Pain Bloating and Fullness	1	1	0	0	0	0	2		1
189	Adult	2	1	1	2	3	2	2	1	2		2		2	1	Restaurant Home	1	1	0	2	Tap Tank (rain water) Borehole	1	1	0	1	2		2		1	Tested positive	1	Was given treatment for one month but I don't remember it's prescription	2		1	Abdominal Pain Bloating and Fullness Nausea and Vomiting	1	1	1	0	0	0	2		1
190	Youth	1	2	2	1	2	2	1	1	2		2		3	1	Home Restaurant	1	1	0	2	Tap	1	0	0	0	1		2		1	Tested positive	1	Omeprazole	1	Somephrazole	1	Abdominal Pain Bloating and Fullness	1	1	0	0	0	0	2		1
191	Adult	1	2	2	2	2	2	1	2	2		2		2	1	Home Restaurant	1	1	0	2	Tap Stream	1	0	1	0	2		2		1	Tested positive	1	Was given histamine	2		1	Abdominal Pain Bloating and Fullness Nausea and Vomiting	1	1	1	0	0	0	2		1
192	Youth	2	2	1	1	2	2	1	1	2		2		2	1	Home Restaurant	1	1	0	2	Tap Tank (rain water)	1	1	0	0	2		1	Was tested positive months after feeling sickly	1	Tested positive	1	Was given somephrazole Omeprazole	2		2	Abdominal Pain Bloating and Fullness	1	1	0	0	0	0	2		1
193	Adult	2	1	1	2	3	2	2	2	2		2		3	1	Restaurant Home	1	1	0	2	Tap Tank (rain water)	1	1	0	0	2		1	Tested positive	1	Was given amoxicillin and Omeprazole	2		2		1	Abdominal Pain Bloating and Fullness	1	1	0	0	0	0	2		1
194	Youth	2	2	2	1	2	2	1	1	2		2		1	1	Home	1	0	0	1	Tap	1	0	0	0	1		1	Tested positive	1	Was given treatment for one month	1	Was put on treatment for one month	2		1	Abdominal Pain Bloating and Fullness Nausea and Vomiting	1	1	1	0	0	0	1	Mother	1
195	Youth	1	2	1	2	3	2	1	1	2		2		2	1	Restaurant Home	1	1	0	2	Tap Borehole	1	0	0	1	2		2		1	Tested positive	1	Two weeks treatment before review	2		1	Abdominal Pain Bloating and Fullness	1	1	0	0	0	0	2		1
196	Youth	1	2	2	1	2	2	1	1	2		2		2	1	Home Restaurant	1	1	0	2	Tap	1	0	0	0	1		1	Tested positive	1	Was given somephrazole Omeprazole and histamine	1	Mentioned	2		1	Abdominal Pain Bloating and Fullness Nausea and Vomiting Heartburn and Acid Reflux Fatigue	1	1	1	1	1	0	1	Brother	1
197	Youth	2	2	2	1	1	2	1	1	2		2		3	2	Home Restaurant	1	1	0	2	Tank (rain water) Borehole	0	1	0	1	2		2		1	Tested positive	1	H. Pylori kit	2		1	Abdominal Pain Bloating and Fullness Nausea and Vomiting	1	1	1	0	0	0	2		1
198	Adult	2	1	2	2	2	2	2	2	2		2		2	1	Restaurant Home Road-side	1	1	1	2	Tap Tank (rain water) Borehole	1	1	0	1	2		2		1	Tested positive	1	Somephrazole Omeprazole and esomeprazole	2		1	Abdominal Pain Bloating and Fullness Nausea and Vomiting	1	1	1	0	0	0	2		1
199	Youth	2	2	1	1	2	2	1	1	2		2		3	1	Restaurant Home	1	1	0	2	Tap	1	0	0	0	1		2		1	Tested positive	1	Was given treatment for one month	2		1	Abdominal Pain Bloating and Fullness Nausea and Vomiting Heartburn and Acid Reflux Fatigue	1	1	1	1	1	0	1	Sister	1
200	Youth	2	2	1	1	3	2	1	1	2		1	3 beer bottles	1	2	Home Restaurant	1	1	0	2	Tank (rain water) Tap	1	1	0	0	2		1	Tested positive	1	Was given treatment for one month with amoxicillin	1	Amoxicillin clarithromycin and esomeprazole	2		1	Abdominal Pain Bloating and Fullness Fatigue	1	1	0	0	1	0	2		1
201	Youth	2	2	1	1	3	2	1	1	2		2		2	1	Restaurant Home	1	1	0	2	Tap Borehole	1	0	0	1	2		1	Tested positive	1	Was given treatment for one month	1	One month treatment	2		1	Abdominal Pain Bloating and Fullness Heartburn and Acid Reflux	1	1	0	1	0	0	2		1
202	Adult	2	2	1	2	3	2	2	2	2		2		2	1	Restaurant Home	1	1	0	2	Tank (rain water) Tap	1	1	0	0	2		2		1	Tested positive	1	Was given drugs for one month and capsules	2		1	Abdominal Pain Bloating and Fullness Nausea and Vomiting	1	1	1	0	0	0	2		1
203	Adult	2	2	1	2	2	2	2	1	2		2		4	1	Restaurant Home	1	1	0	2	Tap Tank (rain water) Borehole	1	1	0	1	2		1	Tested positive	1	Tested positive	1	Was given treatment for one month and asked to go back for review after completing treatment	2		1	Abdominal Pain Bloating and Fullness Nausea and Vomiting	1	1	1	0	0	0	2		1
204	Adult	2	2	2	2	2	2	2	2	2		2		3	1	Home Restaurant	1	1	0	2	Tank (rain water)	0	1	0	0	1		2		1	Tested positive	1	Fir one month	2		1	Abdominal Pain Bloating and Fullness Nausea and Vomiting	1	1	1	0	0	0	2		1
205	Youth	2	2	2	2	3	2	1	2	2		2		2	1	Restaurant Home	1	1	0	2	Tap Tank (rain water)	1	1	0	0	2		2		1	Tested positive and was recommended drug prescriptions	1	Somephrazole Omeprazole	2		1	Abdominal Pain Bloating and Fullness Heartburn and Acid Reflux Fatigue	1	1	0	1	1	0	2		1
206	Adult	2	2	1	2	2	2	2	2	2		1	Bottles of beer	3	1	Restaurant Home	1	1	0	2	Tank (rain water) Tap	1	1	0	0	2		2		1	Tested positive	1	Wax given treatment for one month	2		1	Abdominal Pain Bloating and Fullness Heartburn and Acid Reflux Fatigue	1	1	0	1	1	0	2		1
207	Adult	2	2	2	2	2	2	1	1	2		2		2	1	Home Restaurant	1	1	0	2	Tap Stream Borehole	1	0	1	1	2		1	Tested positive	1	Tested positive	1	Was given somephrazole	2		1	Abdominal Pain Bloating and Fullness Nausea and Vomiting	1	1	1	0	0	0	2		1
208	Youth	2	2	2	2	2	2	1	1	2		2		2	1	Restaurant Home	1	1	0	2	Tank (rain water) Tap	1	1	0	0	2		2		1	Tested positive	1	Was given treatment for one month	2		1	Abdominal Pain Bloating and Fullness Nausea and Vomiting	1	1	1	0	0	0	2		1
209	Adult	2	2	1	2	2	2	2	1	2		2		2	1	Home Restaurant	1	1	0	2	Tap Tank (rain water) Stream	1	1	1	0	2		2		1	Received amoxicillin	1	Was given somephrazole Omeprazole	2		1	Abdominal Pain Bloating and Fullness Nausea and Vomiting	1	1	1	0	0	0	2		1
210	Youth	2	2	2	1	1	2	1	1	2		2		4	1	Home	1	0	0	1	Tank (rain water)	0	1	0	0	1		2		1	Was tested positive	1	Was given somephrazole	2		1	Abdominal Pain Bloating and Fullness	1	1	0	0	0	0	2		1
211	Youth	2	2	2	1	1	2	1	1	2		2		1	1	Home	1	0	0	1	Tap	1	0	0	0	1		2		1	Tested positive	1	Was given treatment	2		1	Abdominal Pain Bloating and Fullness	1	1	0	0	0	0	2		1
212	Youth	2	2	2	1	1	2	1	1	2		2		1	1	Home	1	0	0	1	Tap Stream	1	0	1	0	2		2		1	Tested positive and was recommended to buy some medication	1	Somephrazole	2		1	Abdominal Pain Bloating and Fullness Nausea and Vomiting	1	1	1	0	0	0	2		1
213	Youth	2	2	1	1	1	2	1	1	2		2		3	1	Home Restaurant	1	1	0	2	Tap Tank (rain water)	1	1	0	0	2		2		1	Tested positive	1	Was given amoxicillin, antibiotics and metro	2		1	Abdominal Pain Bloating and Fullness Nausea and Vomiting	1	1	1	0	0	0	2		1
214	Adult	2	2	2	2	2	2	2	2	2		2		3	1	Home Restaurant	1	1	0	2	Tank (rain water)	0	1	0	0	1		2		1	Tested positive	1	Was given two weeks treatment	2		1	Abdominal Pain Bloating and Fullness Nausea and Vomiting Heartburn and Acid Reflux Fatigue	1	1	1	1	1	0	2		1
215	Youth	1	2	1	1	1	2	1	2	2		2		2	1	Home	1	0	0	1	Tap Tank (rain water)	1	1	0	0	2		1	Tested positive	1	Tested positive	1	As given somephrazole Omeprazole	2		1	Abdominal Pain Bloating and Fullness Nausea and Vomiting	1	1	1	0	0	0	2		1
216	Youth	1	2	1	1	1	2	1	1	2		2		1	2	Home Restaurant	1	1	0	2	Tap Tank (rain water) Borehole	1	1	0	1	2		2		1	Tested positive	1	Tested positive	2		1	Abdominal Pain Bloating and Fullness Fatigue	1	1	0	0	1	0	2		1
217	Youth	2	2	2	1	1	2	1	1	2		2		2	1	Home	1	0	0	1	Tap Stream	1	0	1	0	2		1	Tested positive	1	Tested positive	1	Esomeprazole	2		1	Abdominal Pain Bloating and Fullness Fatigue Nausea and Vomiting	1	1	1	0	1	0	2		1
218	Youth	2	2	2	1	2	2	1	2	2		2		3	2	Home	1	0	0	1	Tank (rain water) Tap	1	1	0	0	2		2		1	Tested positive with a stool	1	Was given sucralfate and metro	2		1	Abdominal Pain Bloating and Fullness Nausea and Vomiting	1	1	1	0	0	0	1	Brother	1
219	Youth	2	2	1	1	1	2	1	1	2		2		2	1	Home Restaurant	1	1	0	2	Tap Borehole	1	0	0	1	2		1	Tested positive	1	Tested positive and was given treatment for one month	1	Esomeprazole	2		1	Abdominal Pain Bloating and Fullness Nausea and Vomiting	1	1	1	0	0	0	1	Sister	1
220	Youth	1	2	2	1	3	2	1	1	2		1	3 bottles of beer	2	1	Home Restaurant Road-side	1	1	1	2	Tap Tank (rain water) Stream	1	1	1	0	2		1	Tested positive	1	Somephrazole	1	Somephrazole	2		1	Abdominal Pain Bloating and Fullness Nausea and Vomiting Fatigue	1	1	1	0	1	0	2		1
221	Youth	1	2	1	1	2	2	1	1	2		2		2	1	Home Restaurant	1	1	0	2	Tap	1	0	0	0	1		1	Tested positive	1	Tested positive	1	Somephrazole Omeprazole	2		1	Abdominal Pain Bloating and Fullness Nausea and Vomiting	1	1	1	0	0	0	2		1
222	Youth	3	2	2	1	2	2	1	1	2		2		4	1	Home Restaurant	1	1	0	2	Tank (rain water) Tap Borehole	1	1	0	1	2		2		1	Tested positive	1	Somephrazole	2		2	Abdominal Pain Bloating and Fullness	1	1	0	0	0	0	2		1
223	Youth	1	2	2	1	1	2	1	1	2		2		3	1	Restaurant Home	1	1	0	2	Tank (rain water) Tap Borehole	1	1	0	1	2		1	Tested positive	1	Tested positive	1	Esomeprazole	2		1	Abdominal Pain Bloating and Fullness Heartburn and Acid Reflux	1	1	0	1	0	0	2		1
224	Youth	1	2	2	1	1	2	1	1	2		2		2	2	Home	1	0	0	1	Tap Borehole	1	0	0	1	2		2		1	Tested positive	1	Somephrazole	2		1	Abdominal Pain Bloating and Fullness Nausea and Vomiting	1	1	1	0	0	0	2		1
225	Youth	2	2	2	1	2	2	1	1	2		1	A bottle of beer	3	1	Restaurant Home	1	1	0	2	Tap	1	0	0	0	1		2		1	Tested positive	1	Lansoprazole	2		1	Abdominal Pain Bloating and Fullness Heartburn and Acid Reflux	1	1	0	1	0	0	2		1
226	Youth	2	2	1	1	2	2	1	1	2		2		2	1	Home Restaurant	1	1	0	2	Tap Tank (rain water)	1	1	0	0	2		2		1	Tested positive	1	Esomeprazole	2		1	Abdominal Pain Bloating and Fullness Nausea and Vomiting Heartburn and Acid Reflux	1	1	1	1	0	0	2		1
227	Youth	2	2	1	1	3	2	1	1	2		2		4	1	Home Restaurant	1	1	0	2	Tap Stream	1	0	1	0	2		2		1	Tested positive	1	Was given treatment	2		1	Abdominal Pain Bloating and Fullness Nausea and Vomiting	1	1	1	0	0	0	2		1
228	Youth	2	2	2	1	1	2	1	1	2		2		2	2	Restaurant Home	1	1	0	2	Tank (rain water) Tap	1	1	0	0	2		1	Tested positive	1	Tested positive	1	Somephrazole, esomeprazole	2		1	Abdominal Pain Bloating and Fullness Heartburn and Acid Reflux	1	1	0	1	0	0	2		1
229	Youth	2	2	2	2	3	2	1	1	2		2		3	1	Restaurant Home	1	1	0	2	Tank (rain water) Tap	1	1	0	0	2		2		1	Tested positive	1	Esomeprazole	2		1	Bloating and Fullness Abdominal Pain Nausea and Vomiting	1	1	1	0	0	0	2		1
230	Youth	2	2	1	1	2	2	1	1	2		2		2	1	Home Restaurant	1	1	0	2	Tap	1	0	0	0	1		1	Tested positive	1	Tested positive	1	Esomeprazole and somephrazole	2		1	Abdominal Pain Bloating and Fullness Heartburn and Acid Reflux	1	1	0	1	0	0	2		1
231	Youth	2	2	1	1	2	2	1	2	2		1	Two bottles	3	1	Home Restaurant Road-side	1	1	1	2	Tap Tank (rain water) Borehole	1	1	0	1	2		1	Tested positive	1	Tested positive	1	Histamine	2		1	Abdominal Pain Bloating and Fullness Heartburn and Acid Reflux	1	1	0	1	0	0	2		1
232	Youth	2	2	2	1	3	2	1	1	2		1	1 bottle	3	1	Restaurant Home	1	1	0	2	Tap Borehole	1	0	0	1	2		1	Tested positive	1	Tested positive	1	Somephrazole	2		1	Abdominal Pain Nausea and Vomiting Bloating and Fullness	1	1	1	0	0	0	2		1
233	Elderly	2	2	1	2	3	2	3	2	2		1	Few bottles	3	1	Restaurant Home	1	1	0	2	Tank (rain water) Tap	1	1	0	0	2		1	Tested positive	1	Tested positive	1	Somephrazole esomeprazole	2		1	Fatigue Heartburn and Acid Reflux Nausea and Vomiting Bloating and Fullness Abdominal Pain	1	1	1	1	1	0	2		1
234	Youth	2	1	2	1	2	2	1	1	2		2		2	1	Home Restaurant	1	1	0	2	Tank (rain water) Tap Borehole	1	1	0	1	2		2		1	Tested positive	1	Antibiotics	2		1	Abdominal Pain Bloating and Fullness	1	1	0	0	0	0	2		1
235	Youth	2	2	2	1	0	2	1	1	2		2		5	1	Home	1	0	0	1	Tank (rain water) Tap	1	1	0	0	2		2		1	Tested positive	1	H. Pylori kits	2		1	Abdominal Pain Nausea and Vomiting Bloating and Fullness Heartburn and Acid Reflux	1	1	1	1	0	0	2		1
236	Youth	1	2	1	1	3	2	2	1	2		1	2 litres	1	1	Home Restaurant Road-side	1	1	1	2	Tap Borehole Tank (rain water)	1	1	0	1	2		1	Tested positive	1	Tested positive	1	Somephrazole esomeprazole	2		1	Abdominal Pain Bloating and Fullness Heartburn and Acid Reflux	1	1	0	1	0	0	2		1
237	Youth	2	2	2	1	1	2	1	1	2		2		4	2	Home Road-side	1	0	1	2	Tap Tank (rain water)	1	1	0	0	2		2		1	Tested positive	1	Tested positive	2		1	Abdominal Pain Fatigue Heartburn and Acid Reflux Nausea and Vomiting	1	0	1	1	1	0	2		1
238	Adult	3	2	1	2	2	2	2	2	2		2		4	1	Home Restaurant	1	1	0	2	Tap Borehole	1	0	0	1	2		1	Tested positive	1	Tested positive	1	Somephrazole	2		1	Abdominal Pain Bloating and Fullness Nausea and Vomiting	1	1	1	0	0	0	2		1
239	Youth	3	2	2	1	1	2	1	1	2		2		3	1	Home Restaurant	1	1	0	2	Tap Borehole	1	0	0	1	2		1	Tested positive	1	Tested positive	1	H Pylori kit	1	Antibiotics	1	Abdominal Pain Bloating and Fullness Fatigue Heartburn and Acid Reflux	1	1	0	1	1	0	2		1
240	Youth	2	1	2	1	1	2	1	1	2		2		2	1	Home Restaurant Road-side	1	1	1	2	Tap Stream Tank (rain water)	1	1	1	0	2		2		1	Tested positive	1	Omeprazole	1	Antibiotics and metro	1	Abdominal Pain Bloating and Fullness Fatigue Heartburn and Acid Reflux	1	1	0	1	1	0	2		1
241	Youth	2	2	2	1	1	2	1	1	2		2		4	2	Road-side Restaurant Home	1	1	1	2	Borehole Tap	1	0	0	1	2		2		1	Tested positive	1	Lansoprazole	1	Metrozole	1	Abdominal Pain Bloating and Fullness	1	1	0	0	0	0	2		1
242	Elderly	2	2	2	2	3	2	1	1	2		2		3	1	Home Restaurant	1	1	0	2	Tap Borehole	1	0	0	1	2		2		1	Tested positive	1	Somephrazole Omeprazole	1	Somephrazole	1	Abdominal Pain Nausea and Vomiting Fatigue	1	0	1	0	1	0	1	Daughter	1
243	Youth	2	2	1	1	1	2	1	1	2		2		3	2	Home Restaurant	1	1	0	2	Tap Borehole	1	0	0	1	2		2		1	Tested positive	1	Somephrazole	1	Metro	1	Abdominal Pain Nausea and Vomiting Bloating and Fullness	1	1	1	0	0	0	1	Sister	1
244	Youth	2	2	2	1	1	2	1	1	2		2		2	1	Home Restaurant	1	1	0	2	Tap Borehole	1	0	0	1	2		2		1	Tested positive	1	Somephrazole	1	Antibiotics	1	Abdominal Pain Nausea and Vomiting	1	0	1	0	0	0	2		1
245	Adult	2	2	1	2	2	2	2	2	2		2		2	1	Home Restaurant	1	1	0	2	Tap Borehole Stream	1	0	1	1	2		1	Tested positive	1	Tested positive	1	Esomeprazole	2		1	Abdominal Pain Nausea and Vomiting Bloating and Fullness Heartburn and Acid Reflux Fatigue	1	1	1	1	1	0	2		1
246	Youth	1	2	1	1	1	2	1	1	2		2		2	2	Restaurant Home	1	1	0	2	Tap Stream	1	0	1	0	2		1	Tested positive	1	Tested positive	1	Omeprazole	2		1	Abdominal Pain Fatigue Nausea and Vomiting	1	0	1	0	1	0	2		1
247	Youth	2	2	1	2	3	2	1	2	2		2		2	1	Home Restaurant	1	1	0	2	Tank (rain water) Tap Borehole	1	1	0	1	2		2		1	Tested positive	1	1 was given treatment for one month	2		1	Abdominal Pain Heartburn and Acid Reflux Nausea and Vomiting Bloating and Fullness Fatigue	1	1	1	1	1	0	2		1
248	Youth	2	2	1	1	2	2	1	1	2		2		2	1	Home Restaurant	1	1	0	2	Tap Borehole Stream	1	0	1	1	2		1	Tested positive	1	Tested positive	1	Somephrazole esomeprazole	2		2	Abdominal Pain Bloating and Fullness	1	1	0	0	0	0	2		1
249	Youth	2	2	1	1	1	2	1	1	2		2		3	2	Home	1	0	0	1	Tank (rain water) Tap	1	1	0	0	2		1	Tested positive	1	Tested positive	1	Metro, H Pylori kit	2		1	Abdominal Pain Fatigue Heartburn and Acid Reflux Nausea and Vomiting Bloating and Fullness	1	1	1	1	1	0	2		1
250	Youth	2	2	2	1	1	2	1	1	2		2		3	2	Home Restaurant	1	1	0	2	Tap Stream Borehole	1	0	1	1	2		1	Tested positive	1	Tested positive	1	Was put on treatment for two weeks	2		1	Abdominal Pain Fatigue Heartburn and Acid Reflux Nausea and Vomiting	1	0	1	1	1	0	2		1	Feeling better 2w
251	Youth	2	2	1	1	1	2	1	1	2		2		2	2	Home Restaurant Road-side	1	1	1	2	Tap Stream Tank (rain water)	1	1	1	0	2		1	Tested positive	1	Tested positive	1	Somephrazole	2		1	Abdominal Pain Heartburn and Acid Reflux Nausea and Vomiting Bloating and Fullness	1	1	1	1	0	0	2		1
252	Youth	2	2	2	1	1	2	1	1	2		2		1	2	Home Restaurant Road-side	1	1	1	2	Tap Stream	1	0	1	0	2		1	Tested positive	1	Tested positive	1	Esomeprazole	2		2	Abdominal Pain Nausea and Vomiting Fatigue Heartburn and Acid Reflux	1	0	1	1	1	0	2		1
253	Youth	2	2	2	1	1	2	1	1	2		2		3	2	Restaurant Home Road-side	1	1	1	2	Tap Borehole Stream	1	0	1	1	2		1	Tested positive	1	Tested positive	1	Sucralfate	2		1	Abdominal Pain Bloating and Fullness Heartburn and Acid Reflux Fatigue	1	1	0	1	1	0	2		1
254	Adult	2	2	2	3	2	2	1	1	2		1	Few bottles	3	1	Home Restaurant Road-side	1	1	1	2	Tap Stream Borehole	1	0	1	1	2		1	Tested positive	1	Tested positive	1	Somephrazole and esomeprazole	2		1	Abdominal Pain Bloating and Fullness Fatigue Nausea and Vomiting	1	1	1	0	1	0	2		1
255	Elderly	1	2	2	2	2	2	1	1	2		2		4	1	Home	1	0	0	1	Tap Borehole	1	0	0	1	2		2		1	Tested positive	1	Esomeprazole	2		1	Abdominal Pain Heartburn and Acid Reflux Nausea and Vomiting Bloating and Fullness	1	1	1	1	0	0	1	Father	1
256	Youth	2	2	2	1	1	2	1	1	2		2		2	2	Home Restaurant Road-side	1	1	1	2	Tap Borehole Stream	1	0	1	1	2		2		1	Tested positive	1	Esomeprazole	2		1	Abdominal Pain Heartburn and Acid Reflux Nausea and Vomiting Bloating and Fullness	1	1	1	1	0	0	2		1
257	Youth	2	2	1	1	2	2	1	1	2		2		3	1	Home Restaurant Road-side	1	1	1	2	Tap Borehole Stream	1	0	1	1	2		1	Tested positive	1	Tested positive	1	Esomeprazole	2		1	Abdominal Pain Fatigue Nausea and Vomiting Bloating and Fullness	1	1	1	0	1	0	2		1
258	Youth	2	2	2	1	0	3	1	1	2		2		3	1	Home Road-side	1	0	1	2	Tap Stream Tank (rain water)	1	1	1	0	2		2		1	Tested positive	1	Esomeprazole	2		1	Abdominal Pain Fatigue Heartburn and Acid Reflux Nausea and Vomiting Bloating and Fullness	1	1	1	1	1	0	2		1
259	Adult	3	2	2	2	3	2	1	1	2		2		2	1	Restaurant Home Road-side	1	1	1	2	Tap Borehole Stream	1	0	1	1	2		1	Tested positive	1	Tested positive after failing to control stool	1	Esomeprazole	2		1	Abdominal Pain Fatigue Heartburn and Acid Reflux Nausea and Vomiting Bloating and Fullness	1	1	1	1	1	0	1	Brother	1
260	Youth	2	2	1	1	0	2	1	1	2		2		5	1	Road-side	0	0	1	1	Tap	1	0	0	0	1		2		1	Tested positive	1	Antibiotics and metro	2		1	Abdominal Pain Heartburn and Acid Reflux Nausea and Vomiting Bloating and Fullness	1	1	1	1	0	0	2		1
261	Youth	2	2	2	2	3	2	1	1	2		1	A bottle of wine	3	1	Home Restaurant Road-side	1	1	1	2	Tap Borehole Stream	1	0	1	1	2		1	Tested positive	1	Tested positive	1	Somephrazole Omeprazole	2		1	Abdominal Pain Fatigue Bloating and Fullness Heartburn and Acid Reflux	1	1	0	1	1	0	2		1
262	Adult	3	1	2	2	3	2	1	1	2		2		4	1	Home Road-side Restaurant	1	1	1	2	Tap Tank (rain water) Borehole	1	1	0	1	2		1	Tested positive	1	Tested positive	1	Was given treatment for one month	2		2	Abdominal Pain Heartburn and Acid Reflux Nausea and Vomiting Bloating and Fullness	1	1	1	1	0	0	2		1
263	Youth	2	1	2	2	2	2	1	1	2		2		3	1	Restaurant Home Road-side	1	1	1	2	Tap Stream	1	0	1	0	2		2		1	Tested positive	1	Omeprazole and Metro	2		1	Abdominal Pain Fatigue Nausea and Vomiting Bloating and Fullness	1	1	1	0	1	0	2		1
264	Youth	2	1	2	2	3	2	1	1	2		1	A glass of wine	3	1	Home Restaurant Road-side	1	1	1	2	Tap Borehole Stream	1	0	1	1	2		1	Tested positive	1	Tested positive	1	Clarithromycin and esomeprazole	2		1	Abdominal Pain Fatigue Heartburn and Acid Reflux	1	0	0	1	1	0	2		1
265	Youth	1	2	2	1	1	2	1	1	2		2		3	1	Restaurant Home Road-side	1	1	1	2	Stream Tap	1	0	1	0	2		2		1	Tested positive	1	Antibiotics	2		1	Abdominal Pain Bloating and Fullness Nausea and Vomiting Heartburn and Acid Reflux	1	1	1	1	0	0	1	Mother	1
266	Youth	1	2	1	1	1	2	1	1	2		2		3	2	Home Road-side	1	0	1	2	Tap Borehole Tank (rain water)	1	1	0	1	2		1	Tested positive	1	Tested positive	1	Somephrazole esomeprazole	2		1	Abdominal Pain Bloating and Fullness Nausea and Vomiting Heartburn and Acid Reflux	1	1	1	1	0	0	2		1
267	Adult	2	2	1	2	3	2	2	2	2		2		3	1	Home Restaurant Road-side	1	1	1	2	Tap Tank (rain water)	1	1	0	0	2		2		1	Tested positive	1	Was given treatment for one month	2		1	Abdominal Pain Bloating and Fullness Nausea and Vomiting	1	1	1	0	0	0	2		1	Improving
268	Youth	2	2	2	2	3	2	1	1	2		1	Three litres a week	2	1	Home Restaurant Road-side	1	1	1	2	Tap Tank (rain water) Borehole	1	1	0	1	2		2		1	Tested positive	1	Was given somephrazole	2		1	Abdominal Pain Bloating and Fullness Nausea and Vomiting	1	1	1	0	0	0	2		1
269	Youth	2	2	2	1	2	2	1	1	2		2		1	1	Home Road-side Restaurant	1	1	1	2	Tap Tank (rain water) Stream Borehole	1	1	1	1	2		1	Tested positive	1	Tested positive	1	Was given somephrazole Omeprazole	2		1	Abdominal Pain Bloating and Fullness Nausea and Vomiting Heartburn and Acid Reflux Fatigue	1	1	1	1	1	0	2		1
270	Youth	2	2	1	1	0	2	1	2	2		2		2	2	Home	1	0	0	1	Tap Stream	1	0	1	0	2		1	Tested positive	1	Tested positive	1	Was given the kit	2		1	Abdominal Pain Bloating and Fullness Nausea and Vomiting	1	1	1	0	0	0	2		1
271	Elderly	2	2	1	2	1	2	1	2	2		1	A litre is alcohol	2	2	Home	1	0	0	1	Tap Borehole	1	0	0	1	2		2		1	Tested positive	1	Was given treatment for one month	2		1	Abdominal Pain Bloating and Fullness Heartburn and Acid Reflux	1	1	0	1	0	0	2		1
272	Youth	2	2	2	1	0	2	1	1	2		2		4	2	Home	1	0	0	1	Borehole Tap	1	0	0	1	2		2		1	Tested positive	1	Rested positive	2		1	Abdominal Pain Bloating and Fullness Nausea and Vomiting	1	1	1	0	0	0	2		1
273	Youth	2	2	2	1	1	2	1	2	2		2		2	2	Restaurant Home	1	1	0	2	Tap Borehole Stream	1	0	1	1	2		1	Tested positive	1	Tested positive	1	Tested positive	2		1	Abdominal Pain Bloating and Fullness Nausea and Vomiting Heartburn and Acid Reflux Fatigue	1	1	1	1	1	0	2		1
274	Youth	2	2	2	1	1	2	1	2	2		2		2	2	Home Restaurant	1	1	0	2	Tap Stream	1	0	1	0	2		2		1	Tested positive	1	Was given treatment for one month Omeprazole and esomeprazole	2		1	Abdominal Pain Bloating and Fullness Nausea and Vomiting Fatigue	1	1	1	0	1	0	2		1
275	Youth	1	2	2	1	2	2	1	2	2		2		2	1	Restaurant Home	1	1	0	2	Tap Stream Borehole	1	0	1	1	2		2		1	Tested positive	1	Tested positive	2		1	Abdominal Pain Bloating and Fullness Nausea and Vomiting Fatigue Heartburn and Acid Reflux	1	1	1	1	1	0	2		1
276	Youth	3	2	2	3	2	2	1	2	2		1	2 litres a week	2	2	Home Restaurant Road-side	1	1	1	2	Tap Borehole	1	0	0	1	2		2		1	Tested positive	1	Was given treatment 2w feeling good	2		1	Abdominal Pain Bloating and Fullness Nausea and Vomiting Fatigue	1	1	1	0	1	0	1	Brother	1
277	Elderly	2	2	1	2	3	2	1	2	2		2		3	1	Home Road-side Restaurant	1	1	1	2	Tap Borehole	1	0	0	1	2		1	Tested positive	1	Tested positive	1	Tested positive	2		1	Abdominal Pain Nausea and Vomiting Bloating and Fullness Fatigue Heartburn and Acid Reflux	1	1	1	1	1	0	2		1
278	Youth	3	2	2	1	2	2	1	2	2		2		1	2	Home Restaurant Road-side	1	1	1	2	Tap Borehole Stream	1	0	1	1	2		2		1	Tested positive	1	Was given treatment for one month somephrazole	2		1	Abdominal Pain Bloating and Fullness Nausea and Vomiting Heartburn and Acid Reflux Fatigue	1	1	1	1	1	0	2		1
279	Adult	2	2	2	2	1	2	1	1	2		2		2	2	Home	1	0	0	1	Tap Borehole	1	0	0	1	2		1	Tested positive	1	Tested positive	1	Was put on medication lansoprazole and antibiotics	2		1	Abdominal Pain Bloating and Fullness Heartburn and Acid Reflux	1	1	0	1	0	0	2		1
280	Youth	2	2	1	1	2	2	1	2	2		2		3	2	Home Restaurant Road-side	1	1	1	2	Tap Borehole Stream	1	0	1	1	2		2		1	Tested positive	1	Tested positive	2		1	Abdominal Pain Bloating and Fullness Nausea and Vomiting	1	1	1	0	0	0	2		1
281	Youth	2	2	1	1	1	2	1	1	2		2		2	2	Restaurant Home	1	1	0	2	Tap Borehole Stream	1	0	1	1	2		2		1	Tested positive	1	Antibiotics	2		1	Abdominal Pain Bloating and Fullness Nausea and Vomiting	1	1	1	0	0	0	1	Sister	1
282	Youth	2	2	2	1	1	2	1	2	2		2		3	2	Home Restaurant Road-side	1	1	1	2	Tap Borehole	1	0	0	1	2		2		1	Tested positive	1	Was given somephrazole	2		1	Abdominal Pain Bloating and Fullness Nausea and Vomiting	1	1	1	0	0	0	2		1
283	Youth	2	1	1	1	1	2	1	2	2		2		3	2	Restaurant Home	1	1	0	2	Tap Tank (rain water) Borehole	1	1	0	1	2		2		1	Tested positive	1	Histamine and clarithromycin	2		1	Abdominal Pain Nausea and Vomiting Bloating and Fullness	1	1	1	0	0	0	2		1
284	Youth	2	1	1	1	3	2	1	1	2		2		3	2	Home Road-side Restaurant	1	1	1	2	Tap Borehole Stream	1	0	1	1	2		2		1	Tested positive	1	Tested positive and was given somephrazole	2		1	Abdominal Pain Nausea and Vomiting Bloating and Fullness Heartburn and Acid Reflux	1	1	1	1	0	0	2		1
285	Elderly	2	1	1	2	2	2	1	2	1	3	1	Two litres	4	2	Home Road-side	1	0	1	2	Tap Borehole	1	0	0	1	2		2		1	Tested positive	1	Somephrazole	2		1	Abdominal Pain Nausea and Vomiting Bloating and Fullness Heartburn and Acid Reflux	1	1	1	1	0	0	2		1
286	Youth	2	2	1	1	1	2	1	2	2		2		2	2	Home	1	0	0	1	Tap Borehole Stream	1	0	1	1	2		1	Tested positive	1	Tested positive	1	Esomeprazole	2		1	Abdominal Pain Heartburn and Acid Reflux Bloating and Fullness	1	1	0	1	0	0	1	Mother	1
287	Youth	2	2	1	2	2	2	1	2	2		2		3	1	Home Restaurant Road-side	1	1	1	2	Tap Borehole Stream	1	0	1	1	2		1	Tested positive	1	Tested positive	1	Was given somephrazole Omeprazole	2		1	Abdominal Pain Bloating and Fullness Nausea and Vomiting Heartburn and Acid Reflux Fatigue	1	1	1	1	1	0	2		1
288	Youth	2	2	2	1	2	2	1	1	2		2		2	1	Restaurant Home Road-side	1	1	1	2	Tap Borehole	1	0	0	1	2		2		1	Tested positive and was given somephrazole Omeprazole and esomeprazole	1	Esomeprazole	2		1	Abdominal Pain Bloating and Fullness Nausea and Vomiting Heartburn and Acid Reflux	1	1	1	1	0	0	2		1
289	Adult	1	2	1	2	3	2	2	1	2		2		3	1	Home Road-side Restaurant	1	1	1	2	Tap Stream Borehole	1	0	1	1	2		2		1	Tested positive	1	Esomeprazole	2		1	Bloating and Fullness Heartburn and Acid Reflux Fatigue	0	1	0	1	1	0	2		1
290	Youth	1	2	1	1	1	2	1	1	2		2		4	2	Restaurant Home	1	1	0	2	Tap Borehole	1	0	0	1	2		2		1	Tested positive	1	Esomeprazole	2		2	Abdominal Pain Bloating and Fullness Heartburn and Acid Reflux	1	1	0	1	0	0	1	Sister	1
291	Adult	2	2	2	2	2	2	1	2	2		2		3	1	Home	1	0	0	1	Borehole Tap	1	0	0	1	2		2		2		2		2		1	Abdominal Pain Heartburn and Acid Reflux Nausea and Vomiting Bloating and Fullness	1	1	1	1	0	0	2		1
292	Youth	2	2	2	1	1	2	1	1	2		2		3	1	Restaurant Home Road-side	1	1	1	2	Borehole Tap	1	0	0	1	2		2		1	Tested positive	1	Was given kit and esomeprazole	2		1	Heartburn and Acid Reflux Nausea and Vomiting Bloating and Fullness	0	1	1	1	0	0	1	Aunt	1
293	Youth	2	2	1	1	1	2	1	1	2		2		4	1	Home Restaurant Road-side	1	1	1	2	Tank (rain water) Tap Stream	1	1	1	0	2		2		2		1	Tested positive	2		1	Abdominal Pain Heartburn and Acid Reflux Nausea and Vomiting Bloating and Fullness	1	1	1	1	0	0	2		1
294	Adult	2	1	2	2	1	2	1	2	2		2		3	2	Home	1	0	0	1	Borehole Tap	1	0	0	1	2		2		1	Tested positive	1	Was given treatment for one month	2		1	Abdominal Pain Bloating and Fullness Nausea and Vomiting Fatigue Heartburn and Acid Reflux	1	1	1	1	1	0	2		1
295	Adult	1	2	2	2	2	2	1	1	2		2		2	1	Home	1	0	0	1	Tap Borehole Stream Tank (rain water)	1	1	1	1	2		2		1	Tested positive	1	Esomeprazole and somephrazole	2		1	Abdominal Pain Heartburn and Acid Reflux Nausea and Vomiting	1	0	1	1	0	0	2		1
296	Youth	2	2	2	1	2	2	1	1	2		2		3	1	Home Restaurant	1	1	0	2	Tap Borehole	1	0	0	1	2		1	Test negative	1	Tested negative	2		2		2	Fatigue Nausea and Vomiting	0	0	1	0	1	0	2		2
297	Youth	2	2	2	1	1	2	1	1	2		2		3	2	Home Restaurant	1	1	0	2	Borehole Tank (rain water) Tap	1	1	0	1	2		1	Tested negative	1	Tested negative	2		2		2	Abdominal Pain Bloating and Fullness	1	1	0	0	0	0	2		2
298	Elderly	2	2	2	2	2	2	1	2	2		1	A litre a week	2	1	Restaurant Home Road-side	1	1	1	2	Tap Stream Borehole	1	0	1	1	2		1	Tested negative	1	Tested negative	2		2		1	Bloating and Fullness Abdominal Pain Fatigue	1	1	0	0	1	0	2		2
299	Youth	2	2	1	2	3	2	2	1	2		1	A bottle of one litre	1	1	Home Restaurant	1	1	0	2	Borehole Tap Stream	1	0	1	1	2		2		1	Tested negative	2		2		1	Nausea and Vomiting Bloating and Fullness Fatigue	0	1	1	0	1	0	2		2
300	Adult	2	2	1	2	3	2	1	2	2		2		3	1	Home Restaurant	1	1	0	2	Tap Borehole Tank (rain water)	1	1	0	1	2		2		1	Tested negative	2		2		2	Fatigue Bloating and Fullness	0	1	0	0	1	0	2		2
301	Youth	2	2	1	1	1	2	1	1	2		2		3	1	Home Restaurant	1	1	0	2	Tap Borehole	1	0	0	1	2		2		1	Tested negative	2		2		1	Fatigue Heartburn and Acid Reflux Nausea and Vomiting Bloating and Fullness	0	1	1	1	1	0	2		2
302	Adult	2	2	2	2	2	2	1	1	2		2		3	1	Home Restaurant	1	1	0	2	Tap Borehole	1	0	0	1	2		2		1	Tested negative	2		2		2	Bloating and Fullness Nausea and Vomiting	0	1	1	0	0	0	2		2
303	Youth	2	2	1	1	1	2	1	1	2		2		3	1	Restaurant Home	1	1	0	2	Borehole Tap	1	0	0	1	2		2		1	Tested negative	2		2		2	Heartburn and Acid Reflux Nausea and Vomiting	0	0	1	1	0	0	2		2
304	Youth	2	2	2	1	1	2	1	1	2		2		3	1	Home	1	0	0	1	Tap Borehole	1	0	0	1	2		2		1	Tested negative	2		2		1	Abdominal Pain Fatigue	1	0	0	0	1	0	2		2
305	Youth	2	2	2	3	2	2	1	1	2		2		3	1	Restaurant Road-side Home	1	1	1	2	Borehole Tank (rain water) Tap	1	1	0	1	2		2		1	Tested negative	2		2		2	Fatigue Abdominal Pain Nausea and Vomiting Bloating and Fullness	1	1	1	0	1	0	2		2
306	Youth	2	2	2	1	2	2	1	1	2		2		3	1	Home Road-side Restaurant	1	1	1	2	Borehole Tank (rain water) Tap	1	1	0	1	2		2		1	Tested negative	2		2		1	Heartburn and Acid Reflux Nausea and Vomiting Bloating and Fullness	0	1	1	1	0	0	2		2
307	Youth	2	2	2	1	2	2	1	1	2		2		4	1	Home Restaurant Road-side	1	1	1	2	Tap Borehole	1	0	0	1	2		2		1	Tested negative	2		2		1	Heartburn and Acid Reflux Nausea and Vomiting Abdominal Pain	1	0	1	1	0	0	2		2
308	Youth	1	2	2	1	2	2	1	1	2		1	Two litres	3	2	Restaurant Road-side Home	1	1	1	2	Tap Borehole Tank (rain water)	1	1	0	1	2		2		1	Tested negative	2		2		1	Abdominal Pain Heartburn and Acid Reflux Nausea and Vomiting	1	0	1	1	0	0	2		2
309	Youth	1	2	2	2	3	2	1	1	2		1	There bottles of beer	3	1	Restaurant Road-side Home	1	1	1	2	Tap Borehole Tank (rain water) Stream	1	1	1	1	2		2		1	Tested negative	2		2		1	Fatigue Abdominal Pain Nausea and Vomiting	1	0	1	0	1	0	2		2
310	Youth	2	2	2	1	2	2	1	2	2		2		2	2	Home Restaurant Road-side	1	1	1	2	Tap Stream Borehole Tank (rain water)	1	1	1	1	2		2		1	Tested negative	2		2		1	Abdominal Pain Heartburn and Acid Reflux	1	0	0	1	0	0	2		2
311	Youth	1	2	2	1	3	2	1	1	2		2		1	1	Home Road-side	1	0	1	2	Stream Tap	1	0	1	0	2		2		1	Tested negative	2		2		1	Fatigue Abdominal Pain Bloating and Fullness	1	1	0	0	1	0	2		2
312	Youth	2	2	2	2	2	2	1	1	2		2		2	1	Restaurant Home	1	1	0	2	Stream Tap Borehole	1	0	1	1	2		2		1	Tested negative	2		2		1	Abdominal Pain Bloating and Fullness	1	1	0	0	0	0	2		2
313	Youth	1	2	1	1	1	2	1	1	2		2		2	2	Restaurant Home	1	1	0	2	Borehole Tap	1	0	0	1	2		2		1	Tested negative	2		2		1	Bloating and Fullness Abdominal Pain	1	1	0	0	0	0	2		2
314	Youth	2	2	1	1	2	2	1	1	2		2		2	1	Restaurant Road-side	0	1	1	2	Tap Borehole Stream	1	0	1	1	2		2		1	Tested negative	2		2		1	Abdominal Pain Nausea and Vomiting	1	0	1	0	0	0	2		2
315	Youth	1	2	2	1	2	2	1	1	2		2		3	1	Restaurant Home	1	1	0	2	Tap Borehole	1	0	0	1	2		1	Tested negative	1	Tested negative	2		2		1	Abdominal Pain Bloating and Fullness Fatigue	1	1	0	0	1	0	2		2
316	Youth	2	2	2	1	1	2	1	1	2		2		2	1	Home	1	0	0	1	Tap Tank (rain water)	1	1	0	0	2		1	Tested negative	1	Tested negative	2		2		1	Abdominal Pain Nausea and Vomiting	1	0	1	0	0	0	2		2
317	Youth	2	2	1	1	3	2	1	1	2		2		2	1	Home Restaurant Road-side	1	1	1	2	Tap Stream Tank (rain water)	1	1	1	0	2		2		1	Tested negative	2		2		1	Abdominal Pain Bloating and Fullness Fatigue	1	1	0	0	1	0	2		2
318	Youth	2	2	1	1	1	2	1	1	2		2		3	2	Restaurant	0	1	0	1	Stream Tap	1	0	1	0	2		2		1	Tested positive	1	For two weeks	2		2	Abdominal Pain Nausea and Vomiting Bloating and Fullness	1	1	1	0	0	0	2		1
319	Adult	2	2	2	2	3	2	2	2	2		2		3	1	Restaurant Home Road-side	1	1	1	2	Tap Stream Borehole	1	0	1	1	2		2		1	Tested positive	1	Was given somephrazole	2		1	Abdominal Pain Bloating and Fullness Heartburn and Acid Reflux Nausea and Vomiting	1	1	1	1	0	0	2		1
320	Adult	2	2	1	2	3	2	1	2	2		2		3	1	Home Restaurant	1	1	0	2	Tap Stream Tank (rain water) Borehole	1	1	1	1	2		2		1	Tested positive	1	Tested positive	2		1	Abdominal Pain Bloating and Fullness Nausea and Vomiting	1	1	1	0	0	0	2		1
321	Youth	2	2	2	1	2	2	1	1	2		1	A litre week	3	1	Home Restaurant	1	1	0	2	Tap Borehole Stream	1	0	1	1	2		2		1	Tested positive	1	Esomeprazole	2		1	Abdominal Pain Bloating and Fullness Nausea and Vomiting Fatigue	1	1	1	0	1	0	2		1
322	Adult	2	2	2	2	2	2	1	1	2		2		3	1	Home	1	0	0	1	Tap Borehole	1	0	0	1	2		2		1	Tested positive	1	For one month	2		1	Abdominal Pain Bloating and Fullness Nausea and Vomiting	1	1	1	0	0	0	2		1
323	Youth	2	2	1	1	3	2	1	1	2		2		2	1	Home Restaurant Road-side	1	1	1	2	Tap Borehole	1	0	0	1	2		2		1	Tested positive	1	For one month	2		1	Abdominal Pain Heartburn and Acid Reflux Nausea and Vomiting Bloating and Fullness	1	1	1	1	0	0	1	Brother	1
324	Adult	2	1	2	1	2	2	1	2	2		1	I litre	2	1	Restaurant Home	1	1	0	2	Borehole Stream Tap	1	0	1	1	2		2		1	Tested positive	1	Esomeprazole	2		1	Abdominal Pain Nausea and Vomiting Bloating and Fullness Fatigue Heartburn and Acid Reflux	1	1	1	1	1	0	2		1
325	Youth	2	2	2	1	1	2	1	1	2		2		2	2	Home	1	0	0	1	Tap Borehole	1	0	0	1	2		2		1	Tested positive	1	H. Pyroli kit	2		1	Abdominal Pain Heartburn and Acid Reflux Bloating and Fullness	1	1	0	1	0	0	2		1
326	Youth	2	2	2	1	1	2	1	1	2		2		2	2	Restaurant Home	1	1	0	2	Borehole Tap	1	0	0	1	2		2		1	Tested positive	1	Somephrazole	2		1	Bloating and Fullness Abdominal Pain	1	1	0	0	0	0	2		1
327	Elderly	2	1	1	3	1	2	1	3	2		2		4	1	Home	1	0	0	1	Tap	1	0	0	0	1		2		1	Tested positive	1	Esomeprazole and somephrazole Omeprazole	2		1	Abdominal Pain Fatigue Nausea and Vomiting Bloating and Fullness Heartburn and Acid Reflux	1	1	1	1	1	0	2		1
328	Adult	2	2	1	2	2	2	1	1	2		1	3 bottles	3	1	Restaurant Home	1	1	0	2	Tap Borehole	1	0	0	1	2		2		1	Tested positive	1	Omeprazole	2		1	Abdominal Pain Nausea and Vomiting Bloating and Fullness	1	1	1	0	0	0	2		1
329	Elderly	3	1	2	3	1	2	1	1	2		1	One littre	2	1	Home Restaurant	1	1	0	2	Tap Stream Tank (rain water)	1	1	1	0	2		2		1	Tested positive	1	Somephrazole	2		1	Abdominal Pain Bloating and Fullness Nausea and Vomiting	1	1	1	0	0	0	2		1
330	Youth	2	2	1	1	2	2	1	1	2		2		2	2	Home Restaurant	1	1	0	2	Tap Stream	1	0	1	0	2		1	Tested positive	1	Tested positive	1	Tested positive	2		1	Abdominal Pain Bloating and Fullness	1	1	0	0	0	0	2		1
331	Youth	2	2	2	1	2	2	1	1	2		2		4	1	Home Restaurant	1	1	0	2	Tap Borehole	1	0	0	1	2		2		1	Tested positive	1	Was given treatment for one month	2		1	Abdominal Pain Bloating and Fullness Fatigue Heartburn and Acid Reflux Nausea and Vomiting	1	1	1	1	1	0	2		1
332	Youth	2	2	2	1	1	2	1	1	2		2		3	1	Home Restaurant	1	1	0	2	Tap	1	0	0	0	1		2		1	Tested positive	1	Omeprazole	2		1	Abdominal Pain Heartburn and Acid Reflux Nausea and Vomiting	1	0	1	1	0	0	2		1
333	Elderly	1	2	1	2	1	2	1	2	2		2		2	1	Home	1	0	0	1	Tap Tank (rain water)	1	1	0	0	2		2		1	Tested positive	1	Somephrazole	2		1	Bloating and Fullness Nausea and Vomiting Heartburn and Acid Reflux	0	1	1	1	0	0	2		1
334	Elderly	3	2	1	2	2	2	1	2	2		2		3	1	Home Road-side	1	0	1	2	Tank (rain water) Tap Borehole	1	1	0	1	2		2		1	Tested positive	1	Somephrazole	2		1	Abdominal Pain Heartburn and Acid Reflux Nausea and Vomiting Bloating and Fullness	1	1	1	1	0	0	2		1
335	Adult	2	2	1	2	3	2	2	3	2		2		3	1	Restaurant Home	1	1	0	2	Tank (rain water) Tap Borehole	1	1	0	1	2		2		1	Tested positive	1	Omeprazole and antibiotics	2		1	Abdominal Pain Bloating and Fullness Heartburn and Acid Reflux	1	1	0	1	0	0	2		1
336	Elderly	3	2	1	3	2	2	1	2	2		1	2 litres	3	1	Restaurant Home	1	1	0	2	Tap Borehole	1	0	0	1	2		2		1	Tested positive	1	Treatment for one month	2		1	Abdominal Pain Nausea and Vomiting Heartburn and Acid Reflux	1	0	1	1	0	0	1	Cousin	1
337	Youth	2	2	1	1	1	2	1	1	2		2		3	1	Restaurant Home	1	1	0	2	Tap Stream	1	0	1	0	2		2		1	Tested positive	1	Tested positive	2		1	Abdominal Pain Heartburn and Acid Reflux Bloating and Fullness	1	1	0	1	0	0	2		1
338	Youth	2	2	2	1	1	2	1	1	2		2		3	1	Restaurant Home	1	1	0	2	Tap Stream	1	0	1	0	2		2		1	Tested positive	1	Somephrazole	2		1	Abdominal Pain Bloating and Fullness Nausea and Vomiting	1	1	1	0	0	0	1	Grandmother	1
339	Youth	2	2	2	2	3	2	1	1	2		2		2	1	Restaurant Home	1	1	0	2	Tap Tank (rain water)	1	1	0	0	2		2		1	Tested positive	1	Somephrazole Omeprazole	2		1	Bloating and Fullness Abdominal Pain Nausea and Vomiting	1	1	1	0	0	0	2		1
340	Youth	2	2	2	1	2	2	1	1	2		2		3	1	Restaurant Home	1	1	0	2	Tank (rain water) Tap	1	1	0	0	2		2		1	Tested positive	1	Was given treatment for one month	2		1	Abdominal Pain Heartburn and Acid Reflux	1	0	0	1	0	0	1	Sister	1
341	Elderly	2	2	2	3	2	2	1	2	2		2		3	1	Restaurant Home	1	1	0	2	Tap Borehole	1	0	0	1	2		2		1	Was given treatment for one month	1	Was given treatment for one month	2		1	Fatigue Heartburn and Acid Reflux Nausea and Vomiting Bloating and Fullness Abdominal Pain	1	1	1	1	1	0	2		1
342	Youth	2	2	1	1	0	2	1	1	2		2		5	1	Home	1	0	0	1	Tap Tank (rain water)	1	1	0	0	2		2		1	Tested positive	1	Was given H Pylori kit	2		1	Abdominal Pain Bloating and Fullness Nausea and Vomiting	1	1	1	0	0	0	2		1
343	Elderly	2	2	1	3	1	2	1	1	2		2		2	2	Home	1	0	0	1	Stream Borehole	0	0	1	1	2		2		1	Tested positive	1	Was given treatment for one month then advised to go back for review	2		1	Abdominal Pain Bloating and Fullness Heartburn and Acid Reflux	1	1	0	1	0	0	2		1
344	Elderly	3	2	1	3	1	2	1	2	2		2		4	2	Home Restaurant	1	1	0	2	Tap	1	0	0	0	1		2		1	Tested positive	1	Tested positive	2		1	Abdominal Pain Nausea and Vomiting Fatigue	1	0	1	0	1	0	2		1
345	Youth	2	2	2	1	2	2	1	1	2		2		1	1	Home Restaurant Road-side	1	1	1	2	Tap Borehole Tank (rain water)	1	1	0	1	2		2		1	Tested negative	2		2		1	Abdominal Pain Nausea and Vomiting Heartburn and Acid Reflux	1	0	1	1	0	0	2		2
346	Youth	3	2	1	1	1	2	1	1	2		2		2	2	Restaurant Home	1	1	0	2	Tap Borehole Tank (rain water)	1	1	0	1	2		2		2		2		2		1	Abdominal Pain Nausea and Vomiting	1	0	1	0	0	0	2		2
347	Adult	2	2	1	2	1	3	1	2	1	5	2		3	1	Restaurant Home	1	1	0	2	Tap Borehole	1	0	0	1	2		2		1	Tested negative	2		2		2	Heartburn and Acid Reflux Nausea and Vomiting Bloating and Fullness	0	1	1	1	0	0	2		2
348	Youth	3	1	1	1	3	1	2	1	2		1	4 bottles a week	4	2	Road-side	0	0	1	1	Tap	1	0	0	0	1		2		2		2		2		1	Abdonimal Pain	1	0	0	0	1	0	2		2	0
349	Youth	1	2	1	1	3	1	2	1	2		2		2	1	Home	1	0	0	1	Tap	1	0	0	0	1		1	Tested for H.pylori	1	I had typhoid	1	I had typhoid and tested positive for H.pylori	2		2	Bloating and Fullness Fatigue	0	1	0	0	1	0	2		2	0
350	Youth	2	2	1	2	3	1	4	3	2		2		1	1	Home Restaurant	1	1	0	2	Tap Tank (rain water) Stream	1	1	1	0	2		2		2		2		2		2	Heartburn and Acid Reflux	0	0	0	1	0	0	2		2	0
351	Youth	2	2	1	1	3	1	3	1	2		2		2	1	Restaurant Road-side	0	1	1	2	Tap	1	0	0	0	1		2		2		2		2		2	Bloating and Fullness Fatigue	0	1	0	0	1	0	1	Brother	2	0
352	Youth	2	2	2	1	2	3	2	1	2		1	Atleast 3 times	2	2	Home	1	0	0	1	Tap	1	0	0	0	1		2		2		2		2		1	Fatigue Abdominal Pain	1	0	0	0	1	0	2		2	0
353	Youth	1	2	2	2	3	1	4	1	2		1	Twice a month	4	2	Home Road-side	1	0	1	2	Tap	1	0	0	0	1		1	Tested for H.pylori	1	Tested postive	1	Pylori kit	2		1	Abdominal pain Nausea Heartburn	1	0	1	1	0	0	1	Sister	1	0
																																						314	313	216	157	102	0
